# Supplementary material for: Identification of mitochondrial permeability transition-related lncRNAs as quantitative biomarkers for the prognosis and therapy of breast cancer
Source: Front Genet. 2025 Mar 26;16:1510154. doi: 10.3389/fgene.2025.1510154 (PMC11979797; doi:10.3389/fgene.2025.1510154)
Supplement: Supplementary file 1 [file DataSheet1.zip]

Archive with 14 entries (12 files):
- supplementary material/
- supplementary material/RNA base-pairing/
- supplementary material/RNA base-pairing/ENCORI_hg38_RNA-RNA_GBP1P1.xls
- supplementary material/RNA base-pairing/RIblast-ENST00000412143-ENST00000627551.txt
- supplementary material/RNA base-pairing/RIblast-ENST00000418006-ENST00000425894.txt
- supplementary material/RNA base-pairing/RIblast-ENST00000488210-ENST00000627551.txt
- supplementary material/RNA base-pairing/RIblast-ENST00000609976-ENST00000623111.txt
- supplementary material/RNA base-pairing/RIblast-ENST00000609976-ENST00000627551.txt
- supplementary material/RNA base-pairing/RIblast-ENST00000623111-ENST00000301263.txt
- supplementary material/RNA base-pairing/RIblast-ENST00000623111-ENST00000359534.txt
- supplementary material/RNA base-pairing/RIblast-ENST00000627551-ENST00000259030.txt
- supplementary material/RNA base-pairing/RIblast-ENST00000627551-ENST00000301263.txt
- supplementary material/RNA base-pairing/RIblast-ENST00000627551-ENST00000359534.txt
- supplementary material/RNA base-pairing/RIblast-ENST00000627551-ENST00000425894.txt
