# Supplementary material for: Identification of mitochondrial permeability transition-related lncRNAs as quantitative biomarkers for the prognosis and therapy of breast cancer
Source: Front Genet. 2025 Mar 26;16:1510154. doi: 10.3389/fgene.2025.1510154 (PMC11979797; doi:10.3389/fgene.2025.1510154)
Supplement: Supplementary file 1 [file DataSheet1.zip › supplementary material/RNA base-pairing/ENCORI_hg38_RNA-RNA_GBP1P1.xls]

 #please cite:
#Zhou KR, Liu S, Li B, Liu SR, Zheng WJ, Cai L, et al. An encyclopedia of RNA interactomes in ENCORI.
#Li JH, et al.starBase v2.0: decoding miRNA-ceRNA, miRNA-ncRNA and protein-RNA interaction networks from large-scale CLIP-Seq data , Nucleic Acids Res. 2014 Jan;42:D92-7.
geneID	geneName	geneType	pairGeneID	pairGeneName	pairGeneType	interactionNum	expNum	seqTypeNum	totalReadsNum	FreeEnergy	AlignScore(Smith-Waterman)
ENSG00000225492	GBP1P1	transcribed_unprocessed_pseudogene	ENSG00000112541	PDE10A	protein_coding	1	1	1	1	-24.20	14.00
ENSG00000225492	GBP1P1	transcribed_unprocessed_pseudogene	ENSG00000116539	ASH1L	protein_coding	1	1	1	1	-19.90	15.50
ENSG00000225492	GBP1P1	transcribed_unprocessed_pseudogene	ENSG00000156958	GALK2	protein_coding	1	1	1	1	-21.00	17.00
ENSG00000225492	GBP1P1	transcribed_unprocessed_pseudogene	ENSG00000167081	PBX3	protein_coding	1	1	1	1	-23.40	12.50
ENSG00000225492	GBP1P1	transcribed_unprocessed_pseudogene	ENSG00000185630	PBX1	protein_coding	1	1	1	1	-35.00	19.00
ENSG00000225492	GBP1P1	transcribed_unprocessed_pseudogene	ENSG00000117335	CD46	protein_coding	1	1	1	1	-18.60	19.00
ENSG00000225492	GBP1P1	transcribed_unprocessed_pseudogene	ENSG00000165072	MAMDC2	protein_coding	1	1	1	1	-24.90	12.00
ENSG00000225492	GBP1P1	transcribed_unprocessed_pseudogene	ENSG00000179241	LDLRAD3	protein_coding	1	1	1	1	-23.80	19.00
ENSG00000225492	GBP1P1	transcribed_unprocessed_pseudogene	ENSG00000229642	AC087857.1	lncRNA	1	1	1	3	-18.80	19.50
ENSG00000225492	GBP1P1	transcribed_unprocessed_pseudogene	NR_146151_blat	RNA45SN3	rRNA	1	1	1	4	-17.40	12.00
ENSG00000225492	GBP1P1	transcribed_unprocessed_pseudogene	SSU-rRNA	SSU-rRNA	rRNA	1	1	1	2	-35.00	22.00
