# Supplementary material for: Identification of mitochondrial permeability transition-related lncRNAs as quantitative biomarkers for the prognosis and therapy of breast cancer
Source: Front Genet. 2025 Mar 26;16:1510154. doi: 10.3389/fgene.2025.1510154 (PMC11979797; doi:10.3389/fgene.2025.1510154)
Supplement: Supplementary file 1 [file DataSheet1.zip › supplementary material/RNA base-pairing/RIblast-ENST00000412143-ENST00000627551.txt]

query_id	target_id	energy	query_left	query_right	target_left	target_right	query_seq	query_str	target_seq	target_str
ENST00000412143	ENST00000627551	-23.3912	451	498	647	715	GCTGCTCATCTCACCTCTCCCCACCCAGCCATGCCAGCCGCCTCACCT	[[[[[[[[[[.[[[[[[[[.[[[[[[.[[[[[[[[[.[[[[[.[[[[[	GGGTGATGGTGGTGGGTGGTGGGTGGCGGTGGTGGTGGGTGGTGAGGGGTGGTAGTGGTGGTGGGTGGT	]]]]].....]]]]].]]]]..]]]]].........]]]]]].]]]]]]]]........]]]]]]]]]]
ENST00000412143	ENST00000627551	-21.8231	451	498	460	525	GCTGCTCATCTCACCTCTCCCCACCCAGCCATGCCAGCCGCCTCACCT	[[[[[[[[[[.[[[[.[[[.[[[[[[.[[[.[[[[[.[[[[[[[[[[[	GGGTGGTGGTGGGTGGTGGTGGTGGTGGGTGGTGGGTGGTGGTGGGTGGTGGTGGTGGTGGGTGGT	]]]]]].]]]]].]]]]].........]]]...]]]]]]....]]].]]]].....]]]]]]]]]]
ENST00000412143	ENST00000627551	-21.801	451	498	526	583	GCTGCTCATCTCACCTCTCCCCACCCAGCCATGCCAGCCGCCTCACCT	[[[[[[[[[[[[[[[[.[[[[[[[[[.[[[[[[[[.[[[[[[[[[[[[	GGGTGGTAGGTGGTGGGTGATGGTGGTGGGTGGTGGGTGGTGGGTGGTGGTGGGTGGT	]]]]]..]]]]]]].]]]].]]]]...]]]]]].]]]....]]]]]].]]]]]]]]]]
ENST00000412143	ENST00000627551	-21.7401	451	498	470	532	GCTGCTCATCTCACCTCTCCCCACCCAGCCATGCCAGCCGCCTCACCT	[[[[[[[[.[[[[[[...[[[[[[[[.[[[.[[[[.[[[[[[[[[[[[	GGGTGGTGGTGGTGGTGGGTGGTGGGTGGTGGTGGGTGGTGGTGGTGGTGGGTGGTGGGTGGT	]]]]]].]]]]]]....]]]]...]]]......]]]]]].]]....]]]]]]...]]]]]]]]
ENST00000412143	ENST00000627551	-21.7383	451	498	444	499	GCTGCTCATCTCACCTCTCCCCACCCAGCCATGCCAGCCGCCTCACCT	[[[[[[[[.[[[[[[...[[[[[[[[[.[[[[[[[.[[[[[[.[[[[[	GGGTGGTAGTGGTGGTGGGTGGTGGTGGGTGGTGGTGGTGGTGGGTGGTGGGTGGT	]]]]].....]]]]]].]]]].]]]]]]]]]].]]....]]]]]]...]]]]]]]]
ENST00000412143	ENST00000627551	-21.4901	451	498	869	934	GCTGCTCATCTCACCTCTCCCCACCCAGCCATGCCAGCCGCCTCACCT	[[[[[[[[[[.[[[[.[.[[[[[[[[.[[[.[[[[[.[[[[[.[[[[[	GGGTGATGGTGGTGGGTGGTGGTGGGTGGTGGGTGGTGGTGGATGGTGGTGGTGGTGGTGGGTGGT	]]]]].....]]]]].]]]]]...]]]...]]]]]].]].]......]]]].....]]]]]]]]]]
ENST00000412143	ENST00000627551	-21.4223	451	498	411	466	GCTGCTCATCTCACCTCTCCCCACCCAGCCATGCCAGCCGCCTCACCT	[[[[[[[[[[.[[[[[[[[.[[[[[[[.[[[[[[[.[[[[[[[[[[[[	GGGTGGTGGGTGGCGGTGGTGGTGGGTGGTGAGGGGTGGTAGTGGTGGTGGGTGGT	]]]]]..]]]]]]]]]]].]]]]]]]]]].]]]]]]]]........]]]]]]]]]]
ENST00000412143	ENST00000627551	-21.3631	451	498	832	898	GCTGCTCATCTCACCTCTCCCCACCCAGCCATGCCAGCCGCCTCACCT	[[[[[[[[[[[[[[[[.[[[[[[[[[.[[[.[[[[[.[[[[[.[[[[[	GGGTGATGATGGTGGGTGGTGGTGGGTGGTGGGTGGTGGGTGATGGTGGTGGGTGGTGGTGGGTGGT	]]]]].....]]]]].]]]]]...]]]...]]]]]].]]]..........]]]]]].]]]]]]]]]]
ENST00000412143	ENST00000627551	-20.985	451	498	584	640	GCTGCTCATCTCACCTCTCCCCACCCAGCCATGCCAGCCGCCTCACCT	[[[[[.[[[[.[[[[...[[[[[[[[[[[[.[[[[.[[[[[[[[[[[[	GGGTGATGGTGGTGGGTGGTGGGTGGTGGTGGTTGGGTGGTGGTGGTGGATGGTGGT	]]]]]].]]]]]]........]]]].....]]]]]]]]]].]].]]]]]]]]]]]]]
ENST00000412143	ENST00000627551	-20.9773	451	497	438	492	GCTGCTCATCTCACCTCTCCCCACCCAGCCATGCCAGCCGCCTCACC	[[[[[[[[[[.[[[[.[[[.[[[[[[.[[[[[[[[[.[[.[[[[[[[	GGTGAGGGGTGGTAGTGGTGGTGGGTGGTGGTGGGTGGTGGTGGTGGTGGGTGGT	]]]]]]]]]]]]].]]]]]...]]]]]]....]]].]]]].....]]]]]]]]]]
ENST00000412143	ENST00000627551	-20.8294	451	498	553	610	GCTGCTCATCTCACCTCTCCCCACCCAGCCATGCCAGCCGCCTCACCT	[[[[[[[[[[.[[[[..[[[[[[[[[[.[[[[[[[.[[[[[[[[[[[[	GGGTGGTGGGTGGTGGGTGGTGGTGGGTGGTGGGTGATGGTGGTGGGTGGTGGGTGGT	]]]]]..]]]]]]].]]]].]]]]]]]]]].]]]....]]]]......]]]]]]]]]]
ENST00000412143	ENST00000627551	-20.6228	451	498	855	905	GCTGCTCATCTCACCTCTCCCCACCCAGCCATGCCAGCCGCCTCACCT	[[[[[[[[.[[[[[[.....[[[[[[.[[[[[[[[.[[[[[[[[[[[[	GGGTGGTGGGTGGTGGGTGATGGTGGTGGGTGGTGGTGGGTGGTGGGTGGT	]]]]]..]]]]]]].]]]].]]]]...]]]]]].]]]]]]...]]]]]]]]
ENST00000412143	ENST00000627551	-20.5036	451	498	503	566	GCTGCTCATCTCACCTCTCCCCACCCAGCCATGCCAGCCGCCTCACCT	[[[[[[[[.[[[[[[.[[.[[[[[[[.[[[.[[[[.[[[[[[[[[[[[	GGGTGGTGGTGGTGGTGGGTGGTGGGTGGTAGGTGGTGGGTGATGGTGGTGGGTGGTGGGTGGT	]]]]]].]]]]]]....]]]]...]]].....].]]]]]]....]].]]]]]]...]]]]]]]]
ENST00000412143	ENST00000627551	-20.2016	451	497	550	610	GCTGCTCATCTCACCTCTCCCCACCCAGCCATGCCAGCCGCCTCACC	[[[[[[[[[[.[[[[..[[[[[[[[[.[[[.[[[[[.[[[[[.[[[[	GGTGGGTGGTGGGTGGTGGGTGGTGGTGGGTGGTGGGTGATGGTGGTGGGTGGTGGGTGGT	]]]]...]]]]].]]]]]...]]]...]]]]]].]]]....]]]]......]]]]]]]]]]
ENST00000412143	ENST00000627551	-20.18	451	498	779	828	GCTGCTCATCTCACCTCTCCCCACCCAGCCATGCCAGCCGCCTCACCT	[[[[[[[[[[.[[[[[....[[[[[[.[[[[[....[[[[[[[[[[[[	GGGTGATGGTGGCGAGTGGTGGTGGGTGGTGGGTGATGGTGGTGGGTGGT	]]]]]].]]]]]]..]]]]]...]]]]]].]]]]].....]]]]]]]]]]
ENST00000412143	ENST00000627551	-20.1357	460	498	540	586	CTCACCTCTCCCCACCCAGCCATGCCAGCCGCCTCACCT	[[[[[[.[[[.[[[[[[.[[[.[[[[.[[[[[[[[[[[[	GGGTGATGGTGGTGGGTGGTGGGTGGTGGGTGGTGGTGGGTGGTGGG	]]]]]].]]]]]].]]]]...]]]...]]]]]]....]]].]]]]]]
ENST00000412143	ENST00000627551	-20.0638	451	498	519	573	GCTGCTCATCTCACCTCTCCCCACCCAGCCATGCCAGCCGCCTCACCT	[[[[[[[[.[[[[[[.[[[.[[[[[..[[[.[[[[.[[[[[[[[[[[[	GGGTGGTGGGTGGTAGGTGGTGGGTGATGGTGGTGGGTGGTGGGTGGTGGGTGGT	]]]]]..]]]]]]].]]]]...]]]...]]]]].]]].]]]]]]...]]]]]]]]
ENST00000412143	ENST00000627551	-19.5274	451	497	457	509	GCTGCTCATCTCACCTCTCCCCACCCAGCCATGCCAGCCGCCTCACC	[[[[[[[[[[[[[[[[[[.[[[[[[..[[[[[[[[.[[[[[[.[[[[	GGTGGGTGGTGGTGGGTGGTGGTGGTGGTGGGTGGTGGGTGGTGGTGGGTGGT	]]]]...]]]]]].]]]].]]]]...]]]]]].]].]]]]]].]]]]]]]]]]
ENST00000412143	ENST00000627551	-19.509	191	270	941	1007	ACTGAAGGCCAGAGCCCAGCACCTTGTCACCATCCCGGGGAGCATCATGGCACACAACAACCAGAGCCAAGGCTACAGCT	[[[[...[[[[[.[[[[[.[[[[...[[[[[[[[[.......[[[[[...[[[......[[[[..[[[...[[[[[[[[[	GGTTGTGGTGGTGGTGGTGGGTGATGGTGGTGGGTGGTGGGTGGTGGTGGTGGGTGCTGGTGGTGGT	]]]]]]]]]]]]..]]]]..]]].]]]]]..]]]]]]]]].....]]]].]]]]].]]]]]..]]]]
ENST00000412143	ENST00000627551	-19.4295	451	497	796	851	GCTGCTCATCTCACCTCTCCCCACCCAGCCATGCCAGCCGCCTCACC	[[[[[[[[[[.[[[[.[.[[[[[[[[.[[[[[[[[.[[[[[[[[[[[	GGTGGTGGGTGGTGGGTGATGGTGGTGGGTGGTGGTGGGTGATGATGGTGGGTGGT	]]]]..]]]]]]].]]]].]]]]...]]]]]].]].]]]]].....]]]]]]]]]]
ENST00000412143	ENST00000627551	-19.3932	460	498	493	542	CTCACCTCTCCCCACCCAGCCATGCCAGCCGCCTCACCT	[[[[[[.[[[.[[[[[[.[[[[[[[[[.[[[[[[[[[[[	GGGTGGTGGTGGGTGGTGGTGGTGGTGGGTGGTGGGTGGTAGGTGGTGGG	]]]]]].]]]]].]]]]].]]]]...]]]]]].]]]........]]]]]]
ENST00000412143	ENST00000627551	-19.3794	460	497	726	768	CTCACCTCTCCCCACCCAGCCATGCCAGCCGCCTCACC	[[[[[[.[[[.[[[[[[[.[[[[[[[[[[[[[[.[[[[	GGTGGATGGTGGTGGTTGGTGGTGGTGGGTGGTGGGTGGTGGG	]]]]......]]]]]]]]]]].]]]]]]]]]].]]].]]]]]]
ENST00000412143	ENST00000627551	-19.2233	451	497	635	689	GCTGCTCATCTCACCTCTCCCCACCCAGCCATGCCAGCCGCCTCACC	[[[[[[[[[[[[[[[..[[[[[[[[[.[[[[[[[[.[[[[[[[[[[[	GGTGGTGGTGGTGGGTGATGGTGGTGGGTGGTGGGTGGCGGTGGTGGTGGGTGGT	]]]]].]]]]]].]]]].]]]]...]]]]]].]]]....]]]]].]]]]]]]]]]
ENST00000412143	ENST00000627551	-18.9458	451	498	560	624	GCTGCTCATCTCACCTCTCCCCACCCAGCCATGCCAGCCGCCTCACCT	[[[[[[[[.[[[[[[.[[[.[[[[[..[[[.[[[[.[[[[[[[[[[[[	GGGTGGTGGGTGGTGGTGGGTGGTGGGTGATGGTGGTGGGTGGTGGGTGGTGGTGGTTGGGTGGT	]]]]]..]]]]]]]....]]]]...]]]...]]]]].]]].]]]]]]..........]]]]]]]]
ENST00000412143	ENST00000627551	-18.8855	451	498	928	985	GCTGCTCATCTCACCTCTCCCCACCCAGCCATGCCAGCCGCCTCACCT	[[[[[[[[.[[[[[[.[[.[[[[[[..[[[[[[[[[.[[[[[[[[[[[	GGGTGGTGGTGGTGGTTGTGGTGGTGGTGGTGGGTGATGGTGGTGGGTGGTGGGTGGT	]]]]]].]]]]]]]]].]]]]]......]]]]]]....]].]]]]]]...]]]]]]]]
ENST00000412143	ENST00000627551	-18.8396	451	497	523	583	GCTGCTCATCTCACCTCTCCCCACCCAGCCATGCCAGCCGCCTCACC	[[[[[[[[[[[[[[[[.[[[[[[[[[.[[[[[[[[.[[[..[[[[[[	GGTGGGTGGTAGGTGGTGGGTGATGGTGGTGGGTGGTGGGTGGTGGGTGGTGGTGGGTGGT	]]]]]].....]]]....]]]].]]]]...]]]]]].]]]....]]]]]].]]]]]]]]]]
ENST00000412143	ENST00000627551	-18.6591	450	498	667	719	GGCTGCTCATCTCACCTCTCCCCACCCAGCCATGCCAGCCGCCTCACCT	[[[[[[[...[[[[[[.[[..[[[[[[.[[[[[.[[.[[[[[[[[[[[[	GGGTGGCGGTGGTGGTGGGTGGTGAGGGGTGGTAGTGGTGGTGGGTGGTGGTT	]]]]]].]]]]]]...]]]]]]]...]]]]]]....]].]]]]]].]]]]]]]
ENST00000412143	ENST00000627551	-18.3811	460	498	822	871	CTCACCTCTCCCCACCCAGCCATGCCAGCCGCCTCACCT	[[[[[[.[[[.[[[[[[.[[[[[[[[[.[[[[[[[[[[[	GGGTGGTGGTGGGTGATGATGGTGGGTGGTGGTGGGTGGTGGGTGGTGGG	]]]]]].]]]]].......]]]]..]]]]]...]]]]]].]]].]]]]]]
ENST00000412143	ENST00000627551	-18.2959	3	49	553	607	ACCCACTCTCTGTGCTATGACTTCATTACTCTTTCCCAGCCCAGCCC	[[[[[[[[[[..[[[[[[.[[.[[[[[[[[[...[[[.[[[[[[[[[	GGGTGGTGGGTGGTGGGTGGTGGTGGGTGGTGGGTGATGGTGGTGGGTGGTGGGT	]]]]..]]]]]...]]].......]]]]]]]]]]].]]]]]]..]]].]]]]]]]
ENST00000412143	ENST00000627551	-18.1797	454	497	947	995	GCTCATCTCACCTCTCCCCACCCAGCCATGCCAGCCGCCTCACC	[[[[[[[[[[[[.[[[.[[[[[[.[[[[[[[[.[[[[[[[[[[[	GGTGGTGGTGGTGGGTGATGGTGGTGGGTGGTGGGTGGTGGTGGTGGGT	]]]]].]]]]]].]]]].]]]]...]]]]]].]]].]]]]].]]]]]]]
ENST00000412143	ENST00000627551	-18.1691	1	48	654	720	CAACCCACTCTCTGTGCTATGACTTCATTACTCTTTCCCAGCCCAGCC	[[[[[[[[[[.[[[[[[[[[..[[[[[[[[[[[...[[[.[[[[.[[[	GGTGGTGGGTGGTGGGTGGCGGTGGTGGTGGGTGGTGAGGGGTGGTAGTGGTGGTGGGTGGTGGTTG	]]]...]]]]...]]].............]]]]]]]]]]]....]]]]]].]]].]]]]]]..]]]]
ENST00000412143	ENST00000627551	-18.1199	451	498	802	868	GCTGCTCATCTCACCTCTCCCCACCCAGCCATGCCAGCCGCCTCACCT	[[[[[[[[.[[[[[[.[[.[[[[[[..[[[.[[[[[.[[[[[[[[[[[	GGGTGGTGGGTGATGGTGGTGGGTGGTGGTGGGTGATGATGGTGGGTGGTGGTGGGTGGTGGGTGGT	]]]]]]...........]]]]].]]]]]...]]]......]]]]]].]].]]]]]]...]]]]]]]]
ENST00000412143	ENST00000627551	-17.9824	190	225	909	944	GACTGAAGGCCAGAGCCCAGCACCTTGTCACCATCC	[[[[[...[[[[..[[[[[.[[[[[[[[[[[[[[[[	GGATGGTGGTGGTGGTGGTGGGTGGTGGTGGTGGTT	]]]]]]]]]]]].]]]].]]]]]..]]]]..]]]]]
ENST00000412143	ENST00000627551	-17.833	451	498	604	673	GCTGCTCATCTCACCTCTCCCCACCCAGCCATGCCAGCCGCCTCACCT	[[[[[[[[.[[[[[[.[[.[[[[[[..[[[[[.[[.[[[[[[.[[[[[	GGGTGGTGGTGGTTGGGTGGTGGTGGTGGATGGTGGTGGTGGTGGGTGATGGTGGTGGGTGGTGGGTGGC	]]]]].............]]]]]]...]]...]]]]]...]]]]]]....]].]]]]]]...]]]]]]]]
ENST00000412143	ENST00000627551	-17.7941	3	65	439	506	ACCCACTCTCTGTGCTATGACTTCATTACTCTTTCCCAGCCCAGCCCTGGGCAAGCCCCTTAC	[[[[[[.[[[..[[[[[[....[[[[[[[[[...[[..[[[[[.[[[...[[..[[[[[[[[[	GTGAGGGGTGGTAGTGGTGGTGGGTGGTGGTGGGTGGTGGTGGTGGTGGGTGGTGGGTGGTGGTGGGT	]]]]]]]]].]]...]].].]]]]]...]].]]]]]]]]]..]]]]]]......]]].....]]]]]]
ENST00000412143	ENST00000627551	-17.7697	3	48	428	496	ACCCACTCTCTGTGCTATGACTTCATTACTCTTTCCCAGCCCAGCC	[[[[[[[[[[..[[[[[[.[[[.[[[[[[[[..[[[[.[[[[[[[[	GGTGGTGGGTGGTGAGGGGTGGTAGTGGTGGTGGGTGGTGGTGGGTGGTGGTGGTGGTGGGTGGTGGGT	]]]..]]]]].....]]]].............]]]]]]]]......]]].]]]]]]..]]].]]]]]]]
ENST00000412143	ENST00000627551	-17.7239	3	48	547	607	ACCCACTCTCTGTGCTATGACTTCATTACTCTTTCCCAGCCCAGCC	[[[[[[[[[[..[[[[[[.[[.[[[[[[[[[...[[[.[[[[.[[[	GGTGGTGGGTGGTGGGTGGTGGGTGGTGGTGGGTGGTGGGTGATGGTGGTGGGTGGTGGGT	]]]...]]]]...]]]....]]]]]]]]]..........]].]]]]]]..]]].]]]]]]]
ENST00000412143	ENST00000627551	-17.6136	460	497	919	961	CTCACCTCTCCCCACCCAGCCATGCCAGCCGCCTCACC	[[[[[[...[[[[[[[[[[[[.[[[[[.[[[[[[[[[[	GGTGGTGGTGGGTGGTGGTGGTGGTTGTGGTGGTGGTGGTGGG	]]]]].]]]]].]]]]].....]]]]].]]]]].]].]]]]]]
ENST00000412143	ENST00000627551	-17.6019	461	498	899	942	TCACCTCTCCCCACCCAGCCATGCCAGCCGCCTCACCT	[[[[[...[[[[[[[[.[[[[[[[[[.[[[[[[[[[[[	GGGTGGTGGTGGATGGTGGTGGTGGTGGTGGGTGGTGGTGGTGG	]]]]]].]]]]].]]]]].]]]]......]]]]]].]].]]]]]
ENST00000412143	ENST00000627551	-17.6006	3	48	842	895	ACCCACTCTCTGTGCTATGACTTCATTACTCTTTCCCAGCCCAGCC	[[[[[[.[[[..[[[[[[.[[.[[[[[[[[[...[[[.[[[[[.[[	GGTGGGTGGTGGTGGGTGGTGGGTGGTGGGTGATGGTGGTGGGTGGTGGTGGGT	]]]]]]]......]]]....]]]]]]]]]]].]]]]]]..]]].....]]]]]]
ENST00000412143	ENST00000627551	-17.4628	460	498	766	811	CTCACCTCTCCCCACCCAGCCATGCCAGCCGCCTCACCT	[[[[[[.[[[.[[[[[..[[[[.[[[.[[[[[[[[[[[[	GGGTGATGGTGGTGGGTGATGGTGGCGAGTGGTGGTGGGTGGTGGG	]]]]]].]]]]]].]]].....]]]]....]]]]].]]].]]]]]]
ENST00000412143	ENST00000627551	-17.4518	3	48	849	902	ACCCACTCTCTGTGCTATGACTTCATTACTCTTTCCCAGCCCAGCC	[[[[[[[[[[..[[[[[[.[[[[[[[[[[[[...[[[.[[[[[[[[	GGTGGTGGGTGGTGGGTGGTGGGTGATGGTGGTGGGTGGTGGTGGGTGGTGGGT	]]]..]]]]]...]]]....]]]]]]]]].]]]..]]]]]]..]]].]]]]]]]
ENST00000412143	ENST00000627551	-17.4348	3	48	480	529	ACCCACTCTCTGTGCTATGACTTCATTACTCTTTCCCAGCCCAGCC	[[[[[[[[[[..[[[[[[.[[[.[[[[[[[....[[[.[[[[[[[[	GGTGGTGGGTGGTGGGTGGTGGTGGGTGGTGGTGGTGGTGGGTGGTGGGT	]]]..]]]]]...]]].]]]]]]]...]]].]]]]]]..]]].]]]]]]]
ENST00000412143	ENST00000627551	-17.3947	3	45	417	473	ACCCACTCTCTGTGCTATGACTTCATTACTCTTTCCCAGCCCA	[[[[[[.[[[..[[[[[[..[[[[[[[[[[[..[[[[.[[[[[	TGGGTGGCGGTGGTGGTGGGTGGTGAGGGGTGGTAGTGGTGGTGGGTGGTGGTGGGT	]]]]]...]].]]....]]]]]]]]]]]....]]]]]].....]]].....]]]]]]
ENST00000412143	ENST00000627551	-17.3087	191	225	470	509	ACTGAAGGCCAGAGCCCAGCACCTTGTCACCATCC	[[[[...[[[[..[[[[[.[[[[[.[[[[[[[[[[	GGGTGGTGGTGGTGGTGGGTGGTGGGTGGTGGTGGGTGGT	]]]]]]]]]]......]]]]].]]]]]..]]]]...]]]]
ENST00000412143	ENST00000627551	-17.2395	191	226	692	725	ACTGAAGGCCAGAGCCCAGCACCTTGTCACCATCCC	[[[[..[[[[[..[[[[[.[[[[.....[[[[[[[[	GGGGTGGTAGTGGTGGTGGGTGGTGGTTGGTGGT	]]]]]]]]...]]]].]]]]]..]]]]]..]]]]
ENST00000412143	ENST00000627551	-17.0391	198	225	519	549	GCCAGAGCCCAGCACCTTGTCACCATCC	[[[[..[[[[[.[[[[[..[[[[[[[[[	GGGTGGTGGGTGGTAGGTGGTGGGTGATGGT	]]]]]]]]].....]]]]].]]]]]..]]]]
ENST00000412143	ENST00000627551	-17.0328	198	226	780	818	GCCAGAGCCCAGCACCTTGTCACCATCCC	[[[[..[[[[[.[[[[[.[[[[[[[[[[[	GGTGATGGTGGCGAGTGGTGGTGGGTGGTGGGTGATGGT	]].]]]]]]]]]..........]]]]].]]]]]..]]]]
ENST00000412143	ENST00000627551	-16.9488	456	497	687	730	TCATCTCACCTCTCCCCACCCAGCCATGCCAGCCGCCTCACC	[[[[[[[[[[...[[[[[[[[.[[[[[[[[[.[[.[[[[[[[	GGTGAGGGGTGGTAGTGGTGGTGGGTGGTGGTTGGTGGTGGTGG	]]]]]]]]]]]]].]]]]]...]]]]]].]]..]]]]].]]]]]
ENST00000412143	ENST00000627551	-16.943	198	225	567	593	GCCAGAGCCCAGCACCTTGTCACCATCC	[[[[..[[[[[.[[[[[.[[[[[[[[[[	GGGTGGTGGTGGGTGGTGGGTGATGGT	]]]]]]]]]]]]]]].]]]]]..]]]]
ENST00000412143	ENST00000627551	-16.9099	198	225	845	878	GCCAGAGCCCAGCACCTTGTCACCATCC	[[[[..[[[[[.[[[[[.[[[[[[[[[[	GGGTGGTGGTGGGTGGTGGGTGGTGGGTGATGGT	]]]]]]]]]].......]]]]].]]]]]..]]]]
ENST00000412143	ENST00000627551	-16.8072	198	225	631	656	GCCAGAGCCCAGCACCTTGTCACCATCC	[[[[..[[[[[.[[[[...[[[[[[[[[	GGATGGTGGTGGTGGTGGGTGATGGT	]]]]]]]]].]]]].]]]]]..]]]]
ENST00000412143	ENST00000627551	-16.8	198	225	882	908	GCCAGAGCCCAGCACCTTGTCACCATCC	[[[[..[[[[[.[[[[[.[[[[[[[[[[	GGGTGGTGGTGGGTGGTGGGTGGTGGT	]]]]]]]]]]]]]]].]]]]]..]]]]
ENST00000412143	ENST00000627551	-16.6857	191	226	443	476	ACTGAAGGCCAGAGCCCAGCACCTTGTCACCATCCC	[[[[...[[[[..[[[[[.[[[[.....[[[[[[[[	GGGGTGGTAGTGGTGGTGGGTGGTGGTGGGTGGT	]]]]]]]]...]]]].]]]]]..]]]]...]]]]
ENST00000412143	ENST00000627551	-16.5122	3	48	513	570	ACCCACTCTCTGTGCTATGACTTCATTACTCTTTCCCAGCCCAGCC	[[[[[[[[[[..[[[[...[[[[[[[[[[[[...[[[.[[[[[[[[	GGTGGTGGGTGGTGGGTGGTAGGTGGTGGGTGATGGTGGTGGGTGGTGGGTGGTGGGT	]]]..]]]]]...]]]...........]]]]]]]]].]]].]]]]..]]].]]]]]]]
ENST00000412143	ENST00000627551	-16.5031	191	226	541	583	ACTGAAGGCCAGAGCCCAGCACCTTGTCACCATCCC	[[[[...[[[[..[[[[[.[[[[[.[[[[[[[[[[[	GGTGATGGTGGTGGGTGGTGGGTGGTGGGTGGTGGTGGGTGGT	]].]]]]]]]]].......]]]]].]]]]]..]]]]...]]]]
ENST00000412143	ENST00000627551	-16.4307	451	498	618	676	GCTGCTCATCTCACCTCTCCCCACCCAGCCATGCCAGCCGCCTCACCT	[[[[[[...[[[[[[.[[[.[[[[[..[[[.[[[[[.[[[[[.[[[[[	GGGTGGTGGTGGTGGATGGTGGTGGTGGTGGGTGATGGTGGTGGGTGGTGGGTGGCGGT	]]]]].....]]]]].......]]]]]...]]]...]]]]].]]].]]]]]].]]]]]]
ENST00000412143	ENST00000627551	-16.3585	198	226	577	613	GCCAGAGCCCAGCACCTTGTCACCATCCC	[[[[..[[[[[.[[[[[.[[[[[[..[[[	GGGTGGTGGGTGATGGTGGTGGGTGGTGGGTGGTGGT	]]].....]]]]]]......]]]]].]]]]]..]]]]
ENST00000412143	ENST00000627551	-16.3578	451	497	776	828	GCTGCTCATCTCACCTCTCCCCACCCAGCCATGCCAGCCGCCTCACC	[[[[[[[[[[.[[[[[....[[[[[[.[[[[[[[[[.[[..[[[[[[	GGTGGGTGATGGTGGCGAGTGGTGGTGGGTGGTGGGTGATGGTGGTGGGTGGT	]]]]]]....]]]]]]..]]]]]...]]]]]].]]]]].....]]]]]]]]]]
ENST00000412143	ENST00000627551	-16.3536	191	225	486	518	ACTGAAGGCCAGAGCCCAGCACCTTGTCACCATCC	[[[[...[[[[..[[[[[.[[[[...[[[[[[[[[	GGGTGGTGGGTGGTGGTGGGTGGTGGTGGTGGT	]]]]]]]]]..]]]].]]]]]..]]]]..]]]]
ENST00000412143	ENST00000627551	-16.3004	186	225	503	542	CTCAGACTGAAGGCCAGAGCCCAGCACCTTGTCACCATCC	[[[[.[[[[....[[[..[[[[[.[[[[...[[[[[[[[[	GGGTGGTGGTGGTGGTGGGTGGTGGGTGGTAGGTGGTGGG	]]]]]]]]].]]]].]]]]]..]]].]]]]......]]]]
ENST00000412143	ENST00000627551	-16.2397	5	48	849	904	CCACTCTCTGTGCTATGACTTCATTACTCTTTCCCAGCCCAGCC	[[[[[[.[[[.[[[[[.[[[.[[[[[[[[...[[[.[[[[.[[[	GGTGGTGGGTGGTGGGTGGTGGGTGATGGTGGTGGGTGGTGGTGGGTGGTGGGTGG	]]]...]]]]...]]]....]]]]]]]]......]]].]]]]]...]]].]]]]]]
ENST00000412143	ENST00000627551	-16.1639	3	49	752	812	ACCCACTCTCTGTGCTATGACTTCATTACTCTTTCCCAGCCCAGCCC	[[[[[[[[[[..[[[[[[..[.[[[[[[[[[...[[[.[[[[[[[[[	GGGTGGTGGGTGGTGGGTGATGGTGGTGGGTGATGGTGGCGAGTGGTGGTGGGTGGTGGGT	]]]]..]]]]]...]]]..........]]]]]]]]].]....]]]]]]..]]].]]]]]]]
ENST00000412143	ENST00000627551	-16.1501	5	48	876	933	CCACTCTCTGTGCTATGACTTCATTACTCTTTCCCAGCCCAGCC	[[[[[[.[[[[[[[[[.[[[.[[[[[[[[...[[[.[[[[.[[[	GGTGGTGGGTGGTGGTGGGTGGTGGGTGGTGGTGGATGGTGGTGGTGGTGGTGGGTGG	]]]...]]]]......]]]....]]]]]]]]......]]].]]]]].]]]].]]]]]]
ENST00000412143	ENST00000627551	-16.1298	191	225	862	898	ACTGAAGGCCAGAGCCCAGCACCTTGTCACCATCC	[[[[...[[[[..[[[[[.[[[[...[[[[[[[[[	GGGTGGTGGGTGATGGTGGTGGGTGGTGGTGGGTGGT	]]]]]]]]].....]]]].]]]]]..]]]]...]]]]
ENST00000412143	ENST00000627551	-16.039	3	48	608	663	ACCCACTCTCTGTGCTATGACTTCATTACTCTTTCCCAGCCCAGCC	[[[[[[.[[[..[[[[[[.[[[.[[[[[[[....[[[[[[[..[[[	GGTGGTGGTTGGGTGGTGGTGGTGGATGGTGGTGGTGGTGGGTGATGGTGGTGGGT	]]]...]]]]]]]....]]]]]]]...]]].]]]]]]..]]]........]]]]]]
ENST00000412143	ENST00000627551	-16.0022	5	49	553	609	CCACTCTCTGTGCTATGACTTCATTACTCTTTCCCAGCCCAGCCC	[[[[[[.[[.[[[[[[.[[[.[[[[[[[[...[[[.[[[[.[[[[	GGGTGGTGGGTGGTGGGTGGTGGTGGGTGGTGGGTGATGGTGGTGGGTGGTGGGTGG	]]]]...]]]]...]]].......]]]]]]]]]]].]]]]]]......]].]]]]]]
