# Supplementary material for: Identification of mitochondrial permeability transition-related lncRNAs as quantitative biomarkers for the prognosis and therapy of breast cancer
Source: Front Genet. 2025 Mar 26;16:1510154. doi: 10.3389/fgene.2025.1510154 (PMC11979797; doi:10.3389/fgene.2025.1510154)
Supplement: Supplementary file 1 [file DataSheet1.zip › supplementary material/RNA base-pairing/RIblast-ENST00000418006-ENST00000425894.txt]

query_id	target_id	energy	query_left	query_right	target_left	target_right	query_seq	query_str	target_seq	target_str
ENST00000418006	ENST00000425894	-22.4366	1649	1719	219	271	CTTCTTCCCCCTCTTCCTCCTCCCCTCTTCCTCCTCCTCCTCCTCCCCCTTCCTTCTCCTCCTCTTCTTCC	[[[[[.........[[........[[[[[[[[[...[[[[[.[[[[.....[[[[[..........[[[[[	GGAAGTCCTGAAGGTGGAGAAGGAGATTTAGAGGAAGAGTGATAAATCAGAAG	]]]]]....]]]]].]]]].]]]]].....]]]]]]]]].]]......]]]]]
ENST00000418006	ENST00000425894	-21.1143	1604	1656	219	271	CTTCCTCCCCCTCTTCCTCCTCCTCCCCCTCTTACTCCTCCCCTTCTTCTTCC	[[[[.[[...[[[[[[[[[...[[[[........[[[[...[[[[[..[[[[[	GGAAGTCCTGAAGGTGGAGAAGGAGATTTAGAGGAAGAGTGATAAATCAGAAG	]]]]]....]]]]].]]]]..]]]].....]]]]]]]]].]].......]]]]
ENST00000418006	ENST00000425894	-18.8325	1646	1692	230	271	CTTCTTCTTCCCCCTCTTCCTCCTCCCCTCTTCCTCCTCCTCCTCCT	[[[[[...[[...[[[[[[[[[...........[[[[[.[[[[.[[[	AGGTGGAGAAGGAGATTTAGAGGAAGAGTGATAAATCAGAAG	]]].]]]].]]]]].....]]]]]]]]].]]......]]]]]
ENST00000418006	ENST00000425894	-18.8074	1442	1492	228	260	TCACCCCCTTCCTCCTCCTCCACCTCCTCCTTCTCCCCCTCCTCCTCCTTC	[[[[...[[[[[[[.......[....[[[[[[[[[[..........[[[[[	GAAGGTGGAGAAGGAGATTTAGAGGAAGAGTGA	]]]]].]]]]]]]]]]..]..]]]]]]].]]]]
ENST00000418006	ENST00000425894	-18.6686	1762	1819	219	271	CTTCTCCTATCCTCTTTTTCTTCCTCAACCTTTTCCTCCTCCTCCTCCTCCTCCTTCC	[[[[[..[[[[[[[[[[[[[[.....[[.......[[[[[.[[[[.[[[.[..[[[[[	GGAAGTCCTGAAGGTGGAGAAGGAGATTTAGAGGAAGAGTGATAAATCAGAAG	]]]]]....].]]].]]]].]]]]].]].]]]]]]]]]].]]]]....]]]]]
ENST00000418006	ENST00000425894	-18.1679	1603	1656	219	260	TCTTCCTCCCCCTCTTCCTCCTCCTCCCCCTCTTACTCCTCCCCTTCTTCTTCC	[[...[[[..[[[[[..[[[[[.............[[[[...[[[[[..[[[[[	GGAAGTCCTGAAGGTGGAGAAGGAGATTTAGAGGAAGAGTGA	]]]]]....]]]]].]]]].]]]]]....]]]]]..]]].]]
ENST00000418006	ENST00000425894	-18.0691	1692	1735	219	260	TCCCCCTTCCTTCTCCTCCTCTTCTTCCTCCTCCTTCCCCTTCC	[[...[[[[[[[...[[[[[.......[[[[.[[[[[..[[[[[	GGAAGTCCTGAAGGTGGAGAAGGAGATTTAGAGGAAGAGTGA	]]]]]....]]]]].]]]].]]]]].....]]]]]]]...]]
ENST00000418006	ENST00000425894	-17.841	1739	1774	230	260	TCCTCCTCCCCCTCTTCTTCCTCCTTCTCCTATCCT	[[[[[.....[[[[[.....[[[[[[[[[[...[[[	AGGTGGAGAAGGAGATTTAGAGGAAGAGTGA	]]].]]]]]]]]]]....]]]]]..]]].]]
ENST00000418006	ENST00000425894	-17.1896	1559	1608	219	260	TCCCCCTCTTCCTCCCCCTCTTCATCCCACTCTTCCTCCTCCCCTCTTCC	[[...[[[[[[[[[....[[[[[.[[[[[[.[[[[..........[[[[[	GGAAGTCCTGAAGGTGGAGAAGGAGATTTAGAGGAAGAGTGA	]]]]]....]]]]]]]].]].]]]]]....]]]]]]]]].]]
ENST00000418006	ENST00000425894	-17.1017	1701	1739	230	271	CTTCTCCTCCTCTTCTTCCTCCTCCTTCCCCTTCCTCCT	[[[[[..[[[[[[[[[[[...[[[[[[[.[[.....[[[	AGGTGGAGAAGGAGATTTAGAGGAAGAGTGATAAATCAGAAG	]]].]].]]]]]]].....]]]]]]]]].]]......]]]]]
ENST00000418006	ENST00000425894	-17.0702	1731	1783	206	255	CTTCCTCCTCCTCCTCCCCCTCTTCTTCCTCCTTCTCCTATCCTCTTTTTCTT	[[[[[[[...[[[[[....[[[[.......[[[[[..[[.[[[...[[[[[[[	AAGAAAGCATTTTGGAAGTCCTGAAGGTGGAGAAGGAGATTTAGAGGAAG	]]]]]]]......]]]]]....]]]]].]]]].]]]]].....]]]]]]]
ENST00000418006	ENST00000425894	-16.8565	1753	1785	219	257	TTCTTCCTCCTTCTCCTATCCTCTTTTTCTTCC	[[[[[[[[[..[[[[[..[[[.[[[[[.[[[[[	GGAAGTCCTGAAGGTGGAGAAGGAGATTTAGAGGAAGAG	]]]]]....]]]]].]]]...]]]]]....]]]]]]]]]
ENST00000418006	ENST00000425894	-16.5224	1590	1627	230	271	CTTCCTCCTCCCCTCTTCCTCCCCCTCTTCCTCCTCCT	[[[[.[[.....[[[[[[[[[...[[[[[.[[[[.[[[	AGGTGGAGAAGGAGATTTAGAGGAAGAGTGATAAATCAGAAG	]]].]]]].]]]]].....]]]]]]]]].]].......]]]]
ENST00000418006	ENST00000425894	-16.1546	1586	1627	230	259	CACTCTTCCTCCTCCCCTCTTCCTCCCCCTCTTCCTCCTCCT	[[[[[[.........[[[[[..[[[[........[[[[.[[[	AGGTGGAGAAGGAGATTTAGAGGAAGAGTG	]]].]]]]..]]]]....]]]]].]]]]]]
ENST00000418006	ENST00000425894	-16.0908	1544	1582	227	259	CTCTCTTCCTCCTCCTCCCCCTCTTCCTCCCCCTCTTCA	[.[[[[[[[[[...[[[[........[[[[...[[[[[[	TGAAGGTGGAGAAGGAGATTTAGAGGAAGAGTG	]]]]]].]]]]..]]]].....]]]]]]]]].]
