# Supplementary material for: Identification of mitochondrial permeability transition-related lncRNAs as quantitative biomarkers for the prognosis and therapy of breast cancer
Source: Front Genet. 2025 Mar 26;16:1510154. doi: 10.3389/fgene.2025.1510154 (PMC11979797; doi:10.3389/fgene.2025.1510154)
Supplement: Supplementary file 1 [file DataSheet1.zip › supplementary material/RNA base-pairing/RIblast-ENST00000488210-ENST00000627551.txt]

query_id	target_id	energy	query_left	query_right	target_left	target_right	query_seq	query_str	target_seq	target_str
ENST00000488210	ENST00000627551	-24.1853	175	231	774	837	TCACCCCTGCCCTCTGATTCCTCTGTCCACCCTCTCGATGGATCACTGTGATGCCAT	[[[[[[[[[[[[.[[[..[[[.[[[[[[[[[..[[[[......[[[[[[..[[[[[[	GTGGTGGGTGATGGTGGCGAGTGGTGGTGGGTGGTGGGTGATGGTGGTGGGTGGTGGTGGGTGA	]]]]]]....]]]]]].]]]]....]]]]]]]]].]]]......]]].]]]]]]....]]]]]]
ENST00000488210	ENST00000627551	-24.0941	175	210	493	531	TCACCCCTGCCCTCTGATTCCTCTGTCCACCCTCTC	[[[[[[[[[[[[.[[[...[[.[[[[[[[[[..[[[	GGGTGGTGGTGGGTGGTGGTGGTGGTGGGTGGTGGGTGG	]]]....]]]]]]]]].]]...]]].]]]]]].]]]]]]
ENST00000488210	ENST00000627551	-24.0848	174	231	774	834	TTCACCCCTGCCCTCTGATTCCTCTGTCCACCCTCTCGATGGATCACTGTGATGCCAT	[[[[[[.[[[[[[.[[[..[[[.[[[[[[[[[..[[[[......[[[[[[..[[[[[[	GTGGTGGGTGATGGTGGCGAGTGGTGGTGGGTGGTGGGTGATGGTGGTGGGTGGTGGTGGG	]]]]]]....]]]]]].]]]]....]]]]]]]]].]]]......]]].]]]]]].]]]]]]
ENST00000488210	ENST00000627551	-24.0276	175	210	460	498	TCACCCCTGCCCTCTGATTCCTCTGTCCACCCTCTC	[[[[[[[[[[[[.[[[...[[.[[[[[[[[[..[[[	GGGTGGTGGTGGGTGGTGGTGGTGGTGGGTGGTGGGTGG	]]]....]]]]]]]]].]]...]]].]]]]]].]]]]]]
ENST00000488210	ENST00000627551	-24.0084	175	231	599	672	TCACCCCTGCCCTCTGATTCCTCTGTCCACCCTCTCGATGGATCACTGTGATGCCAT	[[[[[[[[[[[[.[[[...[[.[[[[[[[[[..[[[[[[..[[[[[[[...[[[[[[	GTGGTGGGTGGTGGTGGTTGGGTGGTGGTGGTGGATGGTGGTGGTGGTGGGTGATGGTGGTGGGTGGTGGGTGG	]]]]]]..]]]]]]].]]]]]].......]]]]]]]]].]]...]]]..............]]]]]].]]]]]]
ENST00000488210	ENST00000627551	-23.7008	175	209	553	589	TCACCCCTGCCCTCTGATTCCTCTGTCCACCCTCT	[[[[[[[[[[[[.[[[..[[[.[[[[[[[[[.[[[	GGGTGGTGGGTGGTGGGTGGTGGTGGGTGGTGGGTGA	]]].]]]]]]]]].]]]...]]].]]]]]].]]]]]]
ENST00000488210	ENST00000627551	-23.4546	174	231	599	662	TTCACCCCTGCCCTCTGATTCCTCTGTCCACCCTCTCGATGGATCACTGTGATGCCAT	[[[[[[[[.[[[[.[[[...[[.[[[[[[[[[..[[[[[[..[[[[[[[...[[[[[[	GTGGTGGGTGGTGGTGGTTGGGTGGTGGTGGTGGATGGTGGTGGTGGTGGGTGATGGTGGTGGG	]]]]]]..]]]]]]].]]]]]].......]]]]]]]]].]]...]]].]]]]...]].]]]]]]
ENST00000488210	ENST00000627551	-23.4194	175	209	431	475	TCACCCCTGCCCTCTGATTCCTCTGTCCACCCTCT	[[[[[[[[[[[[[[..[[[[[[[...[[[[[[.[[	GGTGGGTGGTGAGGGGTGGTAGTGGTGGTGGGTGGTGGTGGGTGG	]].]]]]]].]]]]]]]............]]].]]]]].]]]]]]
ENST00000488210	ENST00000627551	-23.3977	175	209	842	874	TCACCCCTGCCCTCTGATTCCTCTGTCCACCCTCT	[[[[[[[[[[[[.[[[...[[.[[[.[[[[[[.[[	GGTGGGTGGTGGTGGGTGGTGGGTGGTGGGTGA	]].]]]]]]]]].]].]]].]]]]]].]]]]]]
ENST00000488210	ENST00000627551	-23.1273	175	210	519	565	TCACCCCTGCCCTCTGATTCCTCTGTCCACCCTCTC	[[[[[[[[[[[[.[[[..[[[.[[[.[[[[[[.[[[	GGGTGGTGGGTGGTAGGTGGTGGGTGATGGTGGTGGGTGGTGGGTGG	]]]....]]]]]]....]]].]]]......]]].]]]]]].]]]]]]
ENST00000488210	ENST00000627551	-23.0525	174	209	431	472	TTCACCCCTGCCCTCTGATTCCTCTGTCCACCCTCT	[[[[[[.[[[[[[.[[[.[[[[[[...[[[[[[.[[	GGTGGGTGGTGAGGGGTGGTAGTGGTGGTGGGTGGTGGTGGG	]].]]]]]].]]]]]].........]]].]]]]]].]]]]]]
ENST00000488210	ENST00000627551	-22.8318	175	207	723	764	TCACCCCTGCCCTCTGATTCCTCTGTCCACCCT	[[[[[[[[[[[[.[[[[[[[[.[[[[[[[[[[[	GGTGGTGGATGGTGGTGGTTGGTGGTGGTGGGTGGTGGGTGG	]].]]]]]]]]].]].]]]]]].......]]]]]].]]]]]]
ENST00000488210	ENST00000627551	-22.752	175	209	457	498	TCACCCCTGCCCTCTGATTCCTCTGTCCACCCTCT	[[[[[[[[[[[[.[[[...[[.[[[.[[[[[[.[[	GGTGGGTGGTGGTGGGTGGTGGTGGTGGTGGGTGGTGGGTGG	]].]]]]]].......]]].]]...]]].]]]]]].]]]]]]
ENST00000488210	ENST00000627551	-22.7167	175	209	680	714	TCACCCCTGCCCTCTGATTCCTCTGTCCACCCTCT	[[[[[[[[[[[[[...[[[[[[[...[[[[[[.[[	GGTGGGTGGTGAGGGGTGGTAGTGGTGGTGGGTGG	]].]]]]]].]]]]]]]...]].]]]]].]]]]]]
ENST00000488210	ENST00000627551	-22.3561	175	209	829	867	TCACCCCTGCCCTCTGATTCCTCTGTCCACCCTCT	[[[[[[[[[[[[.[[[..[[[.[[[[[[[[[[.[[	GGTGGGTGATGATGGTGGGTGGTGGTGGGTGGTGGGTGG	]].]]]]]..]]]]].]]]...]]].]]]]]].]]]]]]
ENST00000488210	ENST00000627551	-22.2443	175	209	574	609	TCACCCCTGCCCTCTGATTCCTCTGTCCACCCTCT	[[[[[[[[[[[[.[[[..[[[.....[[[[[[.[[	GGTGGGTGGTGGGTGATGGTGGTGGGTGGTGGGTGG	]].]]]]]].]]]......]]].]]]]]].]]]]]]
ENST00000488210	ENST00000627551	-22.2396	175	207	547	589	TCACCCCTGCCCTCTGATTCCTCTGTCCACCCT	[[[[[[[[[[[[.[[[..[[[.[[[[[[[[[[[	GGTGGTGGGTGGTGGGTGGTGGGTGGTGGTGGGTGGTGGGTGA	]].]]]]]]]]].]]]..........]]].]]]]]].]]]]]]
ENST00000488210	ENST00000627551	-21.9995	175	210	660	698	TCACCCCTGCCCTCTGATTCCTCTGTCCACCCTCTC	[[[[[[[[.[[[.[[....[[.[[[.[[[[[[.[[[	GGGTGGTGGGTGGCGGTGGTGGTGGGTGGTGAGGGGTGG	]]]....]]]]]]]]].]].]].]]].....]]]]]]]]
ENST00000488210	ENST00000627551	-21.7427	158	207	480	535	CCTTCTCCCTGTGGTGTTCACCCCTGCCCTCTGATTCCTCTGTCCACCCT	[[[...[[[.....[[[[[[[[.[[[[[[.[[[..[[[.[[[[[[[[[[[	GGTGGTGGGTGGTGGGTGGTGGTGGGTGGTGGTGGTGGTGGGTGGTGGGTGGTAGG	]].]]]]]]]]].]]]...]]].]]]]]].......]]]]]]]]..]]]....]]]
ENST00000488210	ENST00000627551	-21.5958	172	209	879	913	TGTTCACCCCTGCCCTCTGATTCCTCTGTCCACCCTCT	[[[[[[[[.[[[[[[.[[[...[[.[[[.[[[[[[.[[	GGTGGGTGGTGGTGGGTGGTGGGTGGTGGTGGATG	]].]]]]]]]]].]].]]].]]]]]].]]]]]]]]
ENST00000488210	ENST00000627551	-21.4869	175	210	899	939	TCACCCCTGCCCTCTGATTCCTCTGTCCACCCTCTC	[[[[[.[[[[[[.[[[...[[.[[[[[[[[[..[[[	GGGTGGTGGTGGATGGTGGTGGTGGTGGTGGGTGGTGGTGG	]]]....]]]]]]]]].]]......]]].]]]]]].]]]]]
ENST00000488210	ENST00000627551	-21.4851	174	208	855	894	TTCACCCCTGCCCTCTGATTCCTCTGTCCACCCTC	[[[[[[.[[[[[[.[[[..[[[.[[[[[[[[[[[[	GGGTGGTGGGTGGTGGGTGATGGTGGTGGGTGGTGGTGGG	]]].]]]]]]]]].]]]......]]].]]]]]].]]]]]]
ENST00000488210	ENST00000627551	-21.4709	174	209	842	871	TTCACCCCTGCCCTCTGATTCCTCTGTCCACCCTCT	[[[[[[[[[[[[[[[.....[[.....[[[[[[.[[	GGTGGGTGGTGGTGGGTGGTGGGTGGTGGG	]].]]]]]].]].]]].]]]]]].]]]]]]
ENST00000488210	ENST00000627551	-21.4462	174	210	486	528	TTCACCCCTGCCCTCTGATTCCTCTGTCCACCCTCTC	[[[[[[[[[[[[..[[[..[[[.[[[.[[[[[[.[[[	GGGTGGTGGGTGGTGGTGGGTGGTGGTGGTGGTGGGTGGTGGG	]]]....]]]]]]]]].]]]...]]]....]]]]]].]]]]]]
ENST00000488210	ENST00000627551	-21.4114	175	210	855	897	TCACCCCTGCCCTCTGATTCCTCTGTCCACCCTCTC	[[[[[[[[[[[[[[.....[[.[[[.[[[[[[.[[[	GGGTGGTGGGTGGTGGGTGATGGTGGTGGGTGGTGGTGGGTGG	]]]....]]]]]].......]]].]].]]].]]]]].]]]]]]
ENST00000488210	ENST00000627551	-21.407	175	207	876	904	TCACCCCTGCCCTCTGATTCCTCTGTCCACCCT	[[[[[[[[[[[[.......[[.[[[[[[[[[[[	GGTGGTGGGTGGTGGTGGGTGGTGGGTGG	]].]]]]]]]]].]].]]]]]].]]]]]]
ENST00000488210	ENST00000627551	-21.4025	174	207	723	761	TTCACCCCTGCCCTCTGATTCCTCTGTCCACCCT	[[[[[[[[[[[[..[[[[[[[[.[[[[[[[[[[[	GGTGGTGGATGGTGGTGGTTGGTGGTGGTGGGTGGTGGG	]].]]]]]]]]].]].]]]]]]....]]]]]].]]]]]]
ENST00000488210	ENST00000627551	-21.1631	175	209	415	449	TCACCCCTGCCCTCTGATTCCTCTGTCCACCCTCT	[[[[[[[.[[[[.[[....[[.[[[.[[[[[[.[[	GGTGGGTGGCGGTGGTGGTGGGTGGTGAGGGGTGG	]].]]]]]]]]].]].]].]]]].....]]]]]]]
ENST00000488210	ENST00000627551	-21.0873	175	207	654	698	TCACCCCTGCCCTCTGATTCCTCTGTCCACCCT	[[[[[[[.[[[[.[[[..[[[.[[[[[[[[[[[	GGTGGTGGGTGGTGGGTGGCGGTGGTGGTGGGTGGTGAGGGGTGG	]].]]]]]]]]].]]]...]]].......]]]].....]]]]]]]
ENST00000488210	ENST00000627551	-21.0691	174	208	560	599	TTCACCCCTGCCCTCTGATTCCTCTGTCCACCCTC	[[[[[[[[.[[[[.[[[...[[.[[[[[[[[[[[[	GGGTGGTGGGTGGTGGTGGGTGGTGGGTGATGGTGGTGGG	]]].]]]]]]]]].]]....]]].]]]]...]].]]]]]]
ENST00000488210	ENST00000627551	-21.0654	174	208	553	586	TTCACCCCTGCCCTCTGATTCCTCTGTCCACCCTC	[[[[[[[[[[[[.[[....[[[.[[[[[[[[[[[[	GGGTGGTGGGTGGTGGGTGGTGGTGGGTGGTGGG	]]].]]]]]]]]].]]].]].]]]]]].]]]]]]
ENST00000488210	ENST00000627551	-20.9439	174	210	845	884	TTCACCCCTGCCCTCTGATTCCTCTGTCCACCCTCTC	[[[[[[[[.[[[[.[[...[[[.[[[[[[[[[..[[[	GGGTGGTGGTGGGTGGTGGGTGGTGGGTGATGGTGGTGGG	]]]....]]]]]]]]].]]].]].]]]]...]].]]]]]]
ENST00000488210	ENST00000627551	-20.9122	241	338	800	902	GCCTGCCTGGGGATCCGCTGCAATAAAGCTGGTACTTCAGAACACAAAAGCTAGATTCCTGCTGTGACTTCTCAAAAACTGCTTCTCAAAATACTCAT	[[[[[[[......[[[[[[[[.[[...[[[[.[[[[[.....[[[....[[[.....[[[[[[[[.[[[.[[[[...[[[[[[.[[[[...[[[[[[[	GTGGGTGGTGGGTGATGGTGGTGGGTGGTGGTGGGTGATGATGGTGGGTGGTGGTGGGTGGTGGGTGGTGGGTGATGGTGGTGGGTGGTGGTGGGTGGTGGGT	]]]]]]].]]]]....]]]]]].........]]]]...........]]].]]]]]]]].]]]..]]]..]]]]].]]]].]].....]]]]]]]].]]]]]]]
ENST00000488210	ENST00000627551	-20.8667	241	352	602	712	GCCTGCCTGGGGATCCGCTGCAATAAAGCTGGTACTTCAGAACACAAAAGCTAGATTCCTGCTGTGACTTCTCAAAAACTGCTTCTCAAAATACTCATGCAACAGCTGACAC	[[[[[[[.......[[[[[[[......[[.....[[[[[...[[[....[[[.....[[[[[[[[.[[[.[[[[...[[[[[[..[[[...[[[[[[[.[[[[.[[[[.[[[	GTGGGTGGTGGTGGTTGGGTGGTGGTGGTGGATGGTGGTGGTGGTGGGTGATGGTGGTGGGTGGTGGGTGGCGGTGGTGGTGGGTGGTGAGGGGTGGTAGTGGTGGTGGGT	]]].....]]]].]]]].]]]..]]]].]]]..]]]]]].....]]]]....]]].....]]]]]]]].]]]...........]]].]]]]].]].]]]]]]].]]]]]]]
ENST00000488210	ENST00000627551	-20.8132	157	210	647	695	TCCTTCTCCCTGTGGTGTTCACCCCTGCCCTCTGATTCCTCTGTCCACCCTCTC	[[[[[[.[[[........[[[[[.[[[[[[.[[[...[[.....[[[[[..[[[	GGGTGATGGTGGTGGGTGGTGGGTGGCGGTGGTGGTGGGTGGTGAGGGG	]]]....]]]]].]].]]].]]]]]].]]]]]....]]]....]]]]]]
ENST00000488210	ENST00000627551	-20.7477	175	210	567	602	TCACCCCTGCCCTCTGATTCCTCTGTCCACCCTCTC	[[[[[[[[[[[.[[....[[[.[[[[[[[[[..[[[	GGGTGGTGGTGGGTGGTGGGTGATGGTGGTGGGTGG	]]]....]]]]]]]]].]]].]].]]]]].]]]]]]
ENST00000488210	ENST00000627551	-20.7339	175	210	540	572	TCACCCCTGCCCTCTGATTCCTCTGTCCACCCTCTC	[[[[[[[[[[[[.[[[...[[.....[[[[[..[[[	GGGTGATGGTGGTGGGTGGTGGGTGGTGGGTGG	]]]....]]]]].]].]]].]]]]]].]]]]]]
ENST00000488210	ENST00000627551	-20.5682	174	207	547	579	TTCACCCCTGCCCTCTGATTCCTCTGTCCACCCT	[[[[[[.[[[[[[.[[[...[[.[[[[[[[[[[[	GGTGGTGGGTGGTGGGTGGTGGGTGGTGGTGGG	]].]]]]]]]]].]].]]].]]]]]].]]]]]]
ENST00000488210	ENST00000627551	-20.4481	172	209	594	635	TGTTCACCCCTGCCCTCTGATTCCTCTGTCCACCCTCT	[[[[[[[[.[[[[[[.[[[...[[[....[[[[[[.[[	GGTGGGTGGTGGGTGGTGGTGGTTGGGTGGTGGTGGTGGATG	]].]]]]]].]]]...]]].....]]]]]]....]]]]]]]]
ENST00000488210	ENST00000627551	-20.4397	175	209	729	771	TCACCCCTGCCCTCTGATTCCTCTGTCCACCCTCT	[[[[[[[[[[[[.[[[...[[.[[[.[[[[[.[[[	GGATGGTGGTGGTTGGTGGTGGTGGGTGGTGGGTGGTGGGTGA	]]].]]]]]....]]].]].......]]].]]]]]].]]]]]]
ENST00000488210	ENST00000627551	-20.3919	172	207	591	635	TGTTCACCCCTGCCCTCTGATTCCTCTGTCCACCCT	[[[[[[[[.[[[[[[.[[[..[[[.[[[[[[[[[[[	GGTGGTGGGTGGTGGGTGGTGGTGGTTGGGTGGTGGTGGTGGATG	]].]]]]]]]]].]]]...]]].....]]]]]]....]]]]]]]]
ENST00000488210	ENST00000627551	-20.3647	175	208	411	449	TCACCCCTGCCCTCTGATTCCTCTGTCCACCCTC	[[[[[[[.[[[[.[[[...[[.[[[[[[[[[[[[	GGGTGGTGGGTGGCGGTGGTGGTGGGTGGTGAGGGGTGG	]]].]]]]]]]]].]]...]]].]]]].....]]]]]]]
ENST00000488210	ENST00000627551	-20.3607	175	209	925	964	TCACCCCTGCCCTCTGATTCCTCTGTCCACCCTCT	[[[[[[[[[[[..[[[...[[.[[[.[[[[[[.[[	GGTGGGTGGTGGTGGTGGTTGTGGTGGTGGTGGTGGGTGA	]].]]]]]]...]]].]]...]]]....]]]]].]]]]]]
ENST00000488210	ENST00000627551	-20.3049	2	32	655	686	ACTTGCCCCAGGTTACCCACCTCCCAGCTGC	[[[[[[[[[[.[[[[[[[[[[.[[[[.[[[[	GTGGTGGGTGGTGGGTGGCGGTGGTGGTGGGT	]]]]]]]].]]]]]]]]]]..]]].]]]]]]]
ENST00000488210	ENST00000627551	-20.2567	175	207	513	565	TCACCCCTGCCCTCTGATTCCTCTGTCCACCCT	[[[[[[[[[[[[.[[[..[[[.[[[[[[[[[[[	GGTGGTGGGTGGTGGGTGGTAGGTGGTGGGTGATGGTGGTGGGTGGTGGGTGG	]].]]]]]]]]].]]].......]]]..............]]]]]].]]]]]]
ENST00000488210	ENST00000627551	-20.0969	157	207	816	884	TCCTTCTCCCTGTGGTGTTCACCCCTGCCCTCTGATTCCTCTGTCCACCCT	[[[.[[.[[[........[[[[[[[[[[[[.[[[...[[.[[[[[[[[[[[	GGTGGTGGGTGGTGGTGGGTGATGATGGTGGGTGGTGGTGGGTGGTGGGTGGTGGGTGATGGTGGTGGG	]].]]]]]]]]].]].............]]]........]]]]]].]]]]]].]]].]].......]]]
ENST00000488210	ENST00000627551	-20.0961	241	338	439	529	GCCTGCCTGGGGATCCGCTGCAATAAAGCTGGTACTTCAGAACACAAAAGCTAGATTCCTGCTGTGACTTCTCAAAAACTGCTTCTCAAAATACTCAT	[[[[[[[......[[[[[[[[......[[[[.[[[[[.....[[[....[[[.....[[[[[[[[.[[[.[[[[...[[[[[[.[[.......[[[[[	GTGAGGGGTGGTAGTGGTGGTGGGTGGTGGTGGGTGGTGGTGGTGGTGGGTGGTGGGTGGTGGTGGGTGGTGGTGGTGGTGGGTGGTGGGT	]]]]]....]].]]]]]]..]]]]..............]]].]]]]]]]].....]]].]]]..]]]]].]]]].]]]]]]]].]]]]]]]
ENST00000488210	ENST00000627551	-20.0908	274	338	432	489	ACTTCAGAACACAAAAGCTAGATTCCTGCTGTGACTTCTCAAAAACTGCTTCTCAAAATACTCAT	[[[[.....[[[....[[[.....[[[[[[[[.[[[[.[[[...[[[[[[[[[[[...[[[[[[[	GTGGGTGGTGAGGGGTGGTAGTGGTGGTGGGTGGTGGTGGGTGGTGGTGGTGGTGGGT	]]]]]]].]]]]]]]]]]].....]]].]]]].]]]]]]]].]]]....]]]..]]]]
ENST00000488210	ENST00000627551	-20.0796	177	209	680	718	ACCCCTGCCCTCTGATTCCTCTGTCCACCCTCT	[[[.[[[[[[.[[[.[[[[[[...[[[[[[.[[	GGTGGGTGGTGAGGGGTGGTAGTGGTGGTGGGTGGTGGT	]].]]]]]].]]]]]].........]]].]]]]]].]]]
ENST00000488210	ENST00000627551	-19.9384	175	209	956	984	TCACCCCTGCCCTCTGATTCCTCTGTCCACCCTCT	[[[[[[[[[[[[.......[[.[[[[.[[[[[.[[	GGTGGGTGATGGTGGTGGGTGGTGGGTGG	]].]]]]]]]]].]].]]]]]].]]]]]]
ENST00000488210	ENST00000627551	-19.9323	175	209	533	572	TCACCCCTGCCCTCTGATTCCTCTGTCCACCCTCT	[[[[[[[[[[[[.[[[...[[..[[[[[[[[.[[[	AGGTGGTGGGTGATGGTGGTGGGTGGTGGGTGGTGGGTGG	]]].]]]]]]]]..]].......]]].]]]]]].]]]]]]
ENST00000488210	ENST00000627551	-19.9281	175	209	749	784	TCACCCCTGCCCTCTGATTCCTCTGTCCACCCTCT	[[[[[[[[[[[.[[....[[[.[[[.[[[[[[.[[	GGTGGGTGGTGGGTGGTGGGTGATGGTGGTGGGTGA	]].]]]]]]....]]].]]].]].]]]]].]]]]]]
ENST00000488210	ENST00000627551	-19.8799	175	209	889	933	TCACCCCTGCCCTCTGATTCCTCTGTCCACCCTCT	[[[[[[[[[[[..[[[..[[[.[[[.[[[[[[.[[	GGTGGGTGGTGGGTGGTGGTGGATGGTGGTGGTGGTGGTGGGTGG	]].]]]]]].......]]].]]]...]]]....]]]]].]]]]]]
ENST00000488210	ENST00000627551	-19.862	174	209	516	555	TTCACCCCTGCCCTCTGATTCCTCTGTCCACCCTCT	[[[[[[[[.[[[[.[[[...[[.[[..[[[[[[.[[	GGTGGGTGGTGGGTGGTAGGTGGTGGGTGATGGTGGTGGG	]].]]]]]]..]].]]....]]].]]]]...]].]]]]]]
ENST00000488210	ENST00000627551	-19.7579	2	32	847	885	ACTTGCCCCAGGTTACCCACCTCCCAGCTGC	[[[[[[[[[[.[[[[[[[[[[.[[[.[[[[[	GTGGTGGTGGGTGGTGGGTGGTGGGTGATGGTGGTGGGT	]]]]]...]]].]]]]]]]]]]......]]].]]]]]]]
ENST00000488210	ENST00000627551	-19.7243	174	207	746	781	TTCACCCCTGCCCTCTGATTCCTCTGTCCACCCT	[[[[[[[[.[[[[.[[[...[[.[[[[[[[[[[[	GGTGGTGGGTGGTGGGTGGTGGGTGATGGTGGTGGG	]].]]]]]]]]].]].]]].]]]]...]].]]]]]]
ENST00000488210	ENST00000627551	-19.7202	174	209	415	443	TTCACCCCTGCCCTCTGATTCCTCTGTCCACCCTCT	[[[[[[[[[[[[........[[.[[[.[[[[[[.[[	GGTGGGTGGCGGTGGTGGTGGGTGGTGAG	]].]]]]]]]]].]].]]]]]].]]]]]]
ENST00000488210	ENST00000627551	-19.6973	175	207	947	984	TCACCCCTGCCCTCTGATTCCTCTGTCCACCCT	[[[[[[[[[[[[.[[[..[[[.[[[.[[[[[[[	GGTGGTGGTGGTGGGTGATGGTGGTGGGTGGTGGGTGG	]].]]]]]]]].]]]......]]].]]]]]].]]]]]]
ENST00000488210	ENST00000627551	-19.5681	2	32	744	782	ACTTGCCCCAGGTTACCCACCTCCCAGCTGC	[[[[[[[[[[.[[[[[[[[[[.[[[.[[[[[	GTGGTGGTGGGTGGTGGGTGGTGGGTGATGGTGGTGGGT	]]]]]...]]].]]]]]]]]]]......]]].]]]]]]]
ENST00000488210	ENST00000627551	-19.5526	175	207	677	714	TCACCCCTGCCCTCTGATTCCTCTGTCCACCCT	[[[[[[[[[[[[[...[[[[[.[[[[[[[[[[[	GGTGGTGGGTGGTGAGGGGTGGTAGTGGTGGTGGGTGG	]].]]]]]]]]]...]]]]]...]].]]]]].]]]]]]
ENST00000488210	ENST00000627551	-19.5418	2	32	569	600	ACTTGCCCCAGGTTACCCACCTCCCAGCTGC	[[[[[[[[[[...[[[[[[[[.[[[.[[[[[	GTGGTGGTGGGTGGTGGGTGATGGTGGTGGGT	]]]]]...]]].]]]]]]]].]]].]]]]]]]
ENST00000488210	ENST00000627551	-19.5356	174	209	819	864	TTCACCCCTGCCCTCTGATTCCTCTGTCCACCCTCT	[[[[[[.[[[[[[.[[[..[[[.[[[.[[[[[[.[[	GGTGGGTGGTGGTGGGTGATGATGGTGGGTGGTGGTGGGTGGTGGG	]].]]]]]]]]].]]]......]]].]]]]]]........]]]]]]
ENST00000488210	ENST00000627551	-19.5232	2	32	794	825	ACTTGCCCCAGGTTACCCACCTCCCAGCTGC	[[[[[[[[[[...[[[[[[[[.[[[.[[[[[	GTGGTGGTGGGTGGTGGGTGATGGTGGTGGGT	]]]]]...]]].]]]]]]]].]]].]]]]]]]
ENST00000488210	ENST00000627551	-19.3785	175	207	692	724	TCACCCCTGCCCTCTGATTCCTCTGTCCACCCT	[[[[[.[[[[[[.......[[.[[[.[[[[[[[	GGGGTGGTAGTGGTGGTGGGTGGTGGTTGGTGG	]]]]]]]...]]].]].]]]]]].....]]]]]
ENST00000488210	ENST00000627551	-19.3272	2	32	548	580	ACTTGCCCCAGGTTACCCACCTCCCAGCTGC	[[[[[[[[[[.[[[[[[[[[[.[[[[.[[[[	GTGGTGGGTGGTGGGTGGTGGGTGGTGGTGGGT	]]]]]]]].]]]]]]]]]]...]]].]]]]]]]
ENST00000488210	ENST00000627551	-19.2939	175	209	537	575	TCACCCCTGCCCTCTGATTCCTCTGTCCACCCTCT	[[[[[[[[[[[.[[[[..[[[.[[[[[[[[[[.[[	GGTGGGTGATGGTGGTGGGTGGTGGGTGGTGGGTGGTGG	]].]]]]]..]]]]].]]]...]]]].]]]]]].]]]]]
ENST00000488210	ENST00000627551	-19.1389	175	210	766	814	TCACCCCTGCCCTCTGATTCCTCTGTCCACCCTCTC	[[[[[[[[[[[[.[[[...[[.[[[.[[[[[..[[[	GGGTGATGGTGGTGGGTGATGGTGGCGAGTGGTGGTGGGTGGTGGGTGA	]]]....]]]]].......]]].]].......]]].]]]]]].]]]]]]
ENST00000488210	ENST00000627551	-19.1053	2	32	511	556	ACTTGCCCCAGGTTACCCACCTCCCAGCTGC	[[[[[[[[[[.[[[[[[[[[[.[[[.[[[[[	GTGGTGGTGGGTGGTGGGTGGTAGGTGGTGGGTGATGGTGGTGGGT	]]]]]...]]].]]]]]]]]]].............]]].]]]]]]]
ENST00000488210	ENST00000627551	-19.1034	2	32	555	587	ACTTGCCCCAGGTTACCCACCTCCCAGCTGC	[[[[[[[[[..[[[[[[[[[[.[[[[.[[[[	GTGGTGGGTGGTGGGTGGTGGTGGGTGGTGGGT	]]]]]]]].]]]]]]]]]]....]].]]]]]]]
ENST00000488210	ENST00000627551	-19.0603	241	338	880	962	GCCTGCCTGGGGATCCGCTGCAATAAAGCTGGTACTTCAGAACACAAAAGCTAGATTCCTGCTGTGACTTCTCAAAAACTGCTTCTCAAAATACTCAT	[[[[[[[.......[[[[[[[[[[...[[[[.[[[[.[....[[[....[[[[.....[[[[[[[.[[[........[[[[[[[.[[[...[[[[[[[	GTGGGTGGTGGTGGGTGGTGGGTGGTGGTGGATGGTGGTGGTGGTGGTGGGTGGTGGTGGTGGTTGTGGTGGTGGTGGTGGGT	]]]]]]].]]].]]]]]]].]]].]]]]]]].]]]]....]]]...].....]]]].]]]].]]]]]]]]]]....]]]]]]]
ENST00000488210	ENST00000627551	-19.056	2	32	452	489	ACTTGCCCCAGGTTACCCACCTCCCAGCTGC	[[[[[[[[[[.[[[[[[[[[[.[[[.[[[[[	GTGGTGGTGGGTGGTGGTGGGTGGTGGTGGTGGTGGGT	]]]]]...]]]....]]]]]]]]]]..]]].]]]]]]]
ENST00000488210	ENST00000627551	-18.9665	174	209	680	711	TTCACCCCTGCCCTCTGATTCCTCTGTCCACCCTCT	[[[[[[.[[[[[[.....[[[[[[...[[[[[[.[[	GGTGGGTGGTGAGGGGTGGTAGTGGTGGTGGG	]].]]]]]].]]]]]].]]..]]]].]]]]]]
ENST00000488210	ENST00000627551	-18.9001	175	210	418	449	TCACCCCTGCCCTCTGATTCCTCTGTCCACCCTCTC	[[[[[[[[[[[[[[.....[[.....[[[[[..[[[	GGGTGGCGGTGGTGGTGGGTGGTGAGGGGTGG	]]]....]]]]].]].]]].]]]].]]]]]]]
ENST00000488210	ENST00000627551	-18.7879	175	208	752	790	TCACCCCTGCCCTCTGATTCCTCTGTCCACCCTC	[[[[[..[[[[[.[[[..[[[.[[[[[[[[[[[[	GGGTGGTGGGTGGTGGGTGATGGTGGTGGGTGATGGTGG	]]].]]]]]]]]].]]]......]]].]]]]]..]]]]]
ENST00000488210	ENST00000627551	-18.7405	282	352	936	1015	ACACAAAAGCTAGATTCCTGCTGTGACTTCTCAAAAACTGCTTCTCAAAATACTCATGCAACAGCTGACAC	[[[[[...[[[[[...[[[[[[[[.[[[.[[[[...[[[[[[.[[[[...[[[[..[[[.[[[[[[[.[[[	GTGGTGGTTGTGGTGGTGGTGGTGGGTGATGGTGGTGGGTGGTGGGTGGTGGTGGTGGGTGCTGGTGGTGGTATGTGTGT	]]].]]]]]]].]]]..]]]].]]]]....]]]]]]......]]]].]]].]]]]]]]]..]]]]].........]]]]]
ENST00000488210	ENST00000627551	-18.7047	175	207	922	964	TCACCCCTGCCCTCTGATTCCTCTGTCCACCCT	[[[[[[[[[[[..[[[...[[.[[[[[[[[[[[	GGTGGTGGGTGGTGGTGGTGGTTGTGGTGGTGGTGGTGGGTGA	]].]]]]]]]]].]].........]]]....]]]]].]]]]]]
ENST00000488210	ENST00000627551	-18.7044	174	210	899	930	TTCACCCCTGCCCTCTGATTCCTCTGTCCACCCTCTC	[[[[[[.[[[[[........[[.[[[[[[[[[..[[[	GGGTGGTGGTGGATGGTGGTGGTGGTGGTGGG	]]]....]]]]]]]]].]].]]]]].]]]]]]
ENST00000488210	ENST00000627551	-18.6488	2	32	737	769	ACTTGCCCCAGGTTACCCACCTCCCAGCTGC	[[[[[[[[[..[[[[[[[[[[..[[[[[[[[	GTGGTTGGTGGTGGTGGGTGGTGGGTGGTGGGT	]]]]]]]]....]]]]]]]]]].]].]]]]]]]
ENST00000488210	ENST00000627551	-18.6392	2	32	857	895	ACTTGCCCCAGGTTACCCACCTCCCAGCTGC	[[[[[[[[[[.[[[[[[[[[[.[[[[.[[[[	GTGGTGGGTGGTGGGTGATGGTGGTGGGTGGTGGTGGGT	]]]]]]]].]]]]]]]]]].........]]].]]]]]]]
ENST00000488210	ENST00000627551	-18.456	2	32	488	522	ACTTGCCCCAGGTTACCCACCTCCCAGCTGC	[[[[[[[[[[.[[[[[[[[[[.[[[[.[[[[	GTGGTGGGTGGTGGTGGGTGGTGGTGGTGGTGGGT	]]]]]]]]....]]]]]]]]]]..]]].]]]]]]]
ENST00000488210	ENST00000627551	-18.4391	274	338	658	728	ACTTCAGAACACAAAAGCTAGATTCCTGCTGTGACTTCTCAAAAACTGCTTCTCAAAATACTCAT	[[[......[[[...[[[[[....[[[[[[[[.[[[[[[[[...[[[[[[.[[[[...[[[[[[[	GTGGGTGGTGGGTGGCGGTGGTGGTGGGTGGTGAGGGGTGGTAGTGGTGGTGGGTGGTGGTTGGTGGTGGT	]]]]]]].]]]].......]]]]]]......]]]]]]]].......]]]]]]]]...]]]]].]]]..]]]
ENST00000488210	ENST00000627551	-18.4304	2	32	462	506	ACTTGCCCCAGGTTACCCACCTCCCAGCTGC	[[[[[[[[[[.[[[[[[[[[[.[[[.[[[[[	GTGGTGGTGGGTGGTGGTGGTGGTGGGTGGTGGGTGGTGGTGGGT	]]]]]...]]]..........]]]]]]]]]]...]]].]]]]]]]
ENST00000488210	ENST00000627551	-18.3982	175	207	405	449	TCACCCCTGCCCTCTGATTCCTCTGTCCACCCT	[[[[[[[.[[[[.[[[..[[[.[[[[[[[[[[[	GGTGGTGGGTGGTGGGTGGCGGTGGTGGTGGGTGGTGAGGGGTGG	]].]]]]]]]]].]]]...]]].......]]]].....]]]]]]]
ENST00000488210	ENST00000627551	-18.3251	2	32	824	865	ACTTGCCCCAGGTTACCCACCTCCCAGCTGC	[[[[[[[[[..[[[[[[[[[[.[[[.[[[[[	GTGGTGGTGGGTGATGATGGTGGGTGGTGGTGGGTGGTGGGT	]]]]]...]]].......]]]]]]]]]]....]].]]]]]]]
ENST00000488210	ENST00000627551	-18.1592	2	32	754	795	ACTTGCCCCAGGTTACCCACCTCCCAGCTGC	[[[[[[[[[[.[[[[[[[[[[.[[[[.[[[[	GTGGTGGGTGGTGGGTGATGGTGGTGGGTGATGGTGGCGAGT	]]]]]]]].]]]]]]]]]]............]]].]]]]]]]
ENST00000488210	ENST00000627551	-18.1333	2	27	410	437	ACTTGCCCCAGGTTACCCACCTCCCA	[[[[[[[[[[.[[[[[[[[[[.[[[[	TGGGTGGTGGGTGGCGGTGGTGGTGGGT	]]]].]]]]]]]]]]..]]].]]]]]]]
ENST00000488210	ENST00000627551	-18.1205	2	34	943	975	ACTTGCCCCAGGTTACCCACCTCCCAGCTGCAA	[[[[[[[[[[...[[[[[[[[.[[..[[[[[[[	TTGTGGTGGTGGTGGTGGGTGATGGTGGTGGGT	]]]]]]]...]].]]]]]]]].]]].]]]]]]]
ENST00000488210	ENST00000627551	-18.0871	174	210	959	994	TTCACCCCTGCCCTCTGATTCCTCTGTCCACCCTCTC	[[[[[[.[[[[[[.[[[...[[.....[[[[[..[[[	GGGTGATGGTGGTGGGTGGTGGGTGGTGGTGGTGGG	]]]....]]]]].]].]]].]]]]]]....]]]]]]
ENST00000488210	ENST00000627551	-18.0356	175	210	584	615	TCACCCCTGCCCTCTGATTCCTCTGTCCACCCTCTC	[[[[[.[[[[[[.[[[...[[.....[[[[[..[[[	GGGTGATGGTGGTGGGTGGTGGGTGGTGGTGG	]]]....]]]]].]].]]].]]]]]].]]]]]
ENST00000488210	ENST00000627551	-17.9745	2	32	864	902	ACTTGCCCCAGGTTACCCACCTCCCAGCTGC	[[[[[[[[[..[[[[[[[[[[.[[[[.[[[[	GTGGTGGGTGATGGTGGTGGGTGGTGGTGGGTGGTGGGT	]]]]]]]].......]]]]]]]]]]....]].]]]]]]]
ENST00000488210	ENST00000627551	-17.8757	2	32	967	995	ACTTGCCCCAGGTTACCCACCTCCCAGCTGC	[[[[[[[[[[..[[[[[[[[[.[[[[.[[[[	GTGGTGGGTGGTGGGTGGTGGTGGTGGGT	]]]]]]]].]]]]]]]]]]]].]]]]]]]
ENST00000488210	ENST00000627551	-17.8669	174	209	457	488	TTCACCCCTGCCCTCTGATTCCTCTGTCCACCCTCT	[[[[[[.[[[[[.[[....[[[.[[[.[[[[[[.[[	GGTGGGTGGTGGTGGGTGGTGGTGGTGGTGGG	]].]]]]]]]]].]]].]].]]]]].]]]]]]
ENST00000488210	ENST00000627551	-17.8646	174	207	513	555	TTCACCCCTGCCCTCTGATTCCTCTGTCCACCCT	[[[[[[[[[[[[.[[[[..[[[.[[[[[[[[[[[	GGTGGTGGGTGGTGGGTGGTAGGTGGTGGGTGATGGTGGTGGG	]].]]]]]]]]].]]]...]]]].]]]]]].......]]]]]]
ENST00000488210	ENST00000627551	-17.7428	2	32	521	563	ACTTGCCCCAGGTTACCCACCTCCCAGCTGC	[[[[[[[[[..[[[[[[[[[[.[[[[.[[[[	GTGGTGGGTGGTAGGTGGTGGGTGATGGTGGTGGGTGGTGGGT	]]]]]]]]........]]]]]]]]]].......]].]]]]]]]
ENST00000488210	ENST00000627551	-17.7315	2	32	817	858	ACTTGCCCCAGGTTACCCACCTCCCAGCTGC	[[[[[[[[[[.[[[[[[[[[[.[[[[.[[[[	GTGGTGGGTGGTGGTGGGTGATGATGGTGGGTGGTGGTGGGT	]]]]]]]]....]]]]]]]]]].........]]].]]]]]]]
ENST00000488210	ENST00000627551	-17.7241	2	32	884	931	ACTTGCCCCAGGTTACCCACCTCCCAGCTGC	[[[[[[[[[[.[[[[[[[[[[.[[[.[[[[[	GTGGTGGTGGGTGGTGGGTGGTGGTGGATGGTGGTGGTGGTGGTGGGT	]]]]]...]]].]]]]]]]]]]...............]]].]]]]]]]
ENST00000488210	ENST00000627551	-17.7155	2	32	535	570	ACTTGCCCCAGGTTACCCACCTCCCAGCTGC	[[[[[[[[[..[[[[[[[[[[.[[[[.[[[[	GTGGTGGGTGATGGTGGTGGGTGGTGGGTGGTGGGT	]]]]]]]].......]]]]]]]]]].]].]]]]]]]
ENST00000488210	ENST00000627551	-17.7103	2	27	844	872	ACTTGCCCCAGGTTACCCACCTCCCA	[[[[[[[[[..[[[[[[[[[[.[[[[	TGGGTGGTGGTGGGTGGTGGGTGGTGGGT	]]]]....]]]]]]]]]].]].]]]]]]]
ENST00000488210	ENST00000627551	-17.6566	253	338	501	587	ATCCGCTGCAATAAAGCTGGTACTTCAGAACACAAAAGCTAGATTCCTGCTGTGACTTCTCAAAAACTGCTTCTCAAAATACTCAT	[[[[[[[[[......[[[[.[[[[[.....[[[....[[[.....[[[[[[[...[..[[[[...[[[[[[[.[[[...[[[[[[[	GTGGGTGGTGGTGGTGGTGGGTGGTGGGTGGTAGGTGGTGGGTGATGGTGGTGGGTGGTGGGTGGTGGGTGGTGGTGGGTGGTGGGT	]]]]]]].......]]].]]]]]]].............]]]]....].]]]]]]].]]]..]]]..]]]]].]]]]..]]]]]]]]]
ENST00000488210	ENST00000627551	-17.6166	2	32	612	650	ACTTGCCCCAGGTTACCCACCTCCCAGCTGC	[[[[[[[[[[..[[[[[[[[[.[[[[[[[[[	GTGGTTGGGTGGTGGTGGTGGATGGTGGTGGTGGTGGGT	]]]]]]]]].]]]]..]]]]].......]]].]]]]]]]
ENST00000488210	ENST00000627551	-17.5186	4	32	420	449	TTGCCCCAGGTTACCCACCTCCCAGCTGC	[[[[[[[..[[[[[[[[[[.[[..[[[[[	GTGGCGGTGGTGGTGGGTGGTGAGGGGTGG	]]]]]...]].]]]]]]]]]]..]]]]]]]
ENST00000488210	ENST00000627551	-17.4855	175	209	969	1006	TCACCCCTGCCCTCTGATTCCTCTGTCCACCCTCT	[[[[[[[.[[[[.[[[...[[.[[..[[[[[[.[[	GGTGGGTGGTGGGTGGTGGTGGTGGGTGCTGGTGGTGG	]].]]]]]]..]].]]...]]].]]]]...]].]]]]]
ENST00000488210	ENST00000627551	-17.4639	4	32	669	698	TTGCCCCAGGTTACCCACCTCCCAGCTGC	[[[[[[[..[[[[[[[[[[.[[..[[[[[	GTGGCGGTGGTGGTGGGTGGTGAGGGGTGG	]]]]]...]].]]]]]]]]]]..]]]]]]]
ENST00000488210	ENST00000627551	-17.4051	176	207	966	996	CACCCCTGCCCTCTGATTCCTCTGTCCACCCT	[[[[[[[[[[.[[....[[[.[[[[[[[[[[[	GGTGGTGGGTGGTGGGTGGTGGTGGTGGGTG	]].]]]]]]]]].]]].]].]]]]].]]]]]
ENST00000488210	ENST00000627551	-17.3482	2	32	436	473	ACTTGCCCCAGGTTACCCACCTCCCAGCTGC	[[[[[[[.....[[[[[[[[[.[[[.[[[[[	GTGGTGAGGGGTGGTAGTGGTGGTGGGTGGTGGTGGGT	]]]]]...]]]..........]]]]]]]]].]]]]]]]
ENST00000488210	ENST00000627551	-17.222	4	32	478	508	TTGCCCCAGGTTACCCACCTCCCAGCTGC	[[[[[[...[[[[[[[[[[.[[[.[[[[[	GTGGTGGTGGGTGGTGGGTGGTGGTGGGTGG	]]]]]...]]].]]]]]]]]]]...]]]]]]
ENST00000488210	ENST00000627551	-17.109	283	338	484	530	CACAAAAGCTAGATTCCTGCTGTGACTTCTCAAAAACTGCTTCTCAAAATACTCAT	[[[....[[[.....[[[[[[[[.[[[.[[.....[[[[[[.[[[[...[[[[[[[	GTGGGTGGTGGGTGGTGGTGGGTGGTGGTGGTGGTGGGTGGTGGGTG	]]]]]]].]]]].]]]]]].]]....]]].]]]]]]]].]]]..]]]
ENST00000488210	ENST00000627551	-17.0876	2	32	495	536	ACTTGCCCCAGGTTACCCACCTCCCAGCTGC	[[[[[[[[[..[[[[[[[[[[.[[[.[[[[[	GTGGTGGTGGGTGGTGGTGGTGGTGGGTGGTGGGTGGTAGGT	]]]]]...]]]..........]]]]]]]]]].]].]]]]]]]
ENST00000488210	ENST00000627551	-16.9142	174	207	947	981	TTCACCCCTGCCCTCTGATTCCTCTGTCCACCCT	[[[[[[[[[[[[.[[....[[[.[[[.[[[[[[[	GGTGGTGGTGGTGGGTGATGGTGGTGGGTGGTGGG	]].]]]]]]]].]]]....]].]]]]]].]]]]]]
ENST00000488210	ENST00000627551	-16.8604	283	338	524	588	CACAAAAGCTAGATTCCTGCTGTGACTTCTCAAAAACTGCTTCTCAAAATACTCAT	[[[....[[[.....[[[[[[[[.[[[.[[[[...[[[[[[.[[[[...[[[[[[[	GTGGGTGGTAGGTGGTGGGTGATGGTGGTGGGTGGTGGGTGGTGGGTGGTGGTGGGTGGTGGGTG	]]]]]]]........]]]]....]]]]]]......]]]].....]]].]]]]]]]].]]]..]]]
ENST00000488210	ENST00000627551	-16.7923	2	32	761	805	ACTTGCCCCAGGTTACCCACCTCCCAGCTGC	[[[[[[[[[[.[[[[[[[[[[.[[[[.[[[[	GTGGTGGGTGATGGTGGTGGGTGATGGTGGCGAGTGGTGGTGGGT	]]]]]]]].......]]]]]]]]]].........]]].]]]]]]]
ENST00000488210	ENST00000627551	-16.7792	283	338	409	470	CACAAAAGCTAGATTCCTGCTGTGACTTCTCAAAAACTGCTTCTCAAAATACTCAT	[[[....[[[.....[[[[[[[[.[[[[[[[[...[[[[[[.[[[[...[[[[[[[	GTGGGTGGTGGGTGGCGGTGGTGGTGGGTGGTGAGGGGTGGTAGTGGTGGTGGGTGGTGGTG	]]]]]]].]]]].......]]]]]]......]]]]]]]].......]]]]]]]].]]].]]]
ENST00000488210	ENST00000627551	-16.7749	283	338	491	544	CACAAAAGCTAGATTCCTGCTGTGACTTCTCAAAAACTGCTTCTCAAAATACTCAT	[[[....[[[.....[[[[[[[[.[[[.[[[[...[[[[[[.[[[[...[[[[[[[	GTGGGTGGTGGTGGGTGGTGGTGGTGGTGGGTGGTGGGTGGTAGGTGGTGGGTG	]]]]]]]....]]]]....]]]]]]..]]]].]]]..]]]]]]]].]]]..]]]
ENST00000488210	ENST00000627551	-16.5493	4	32	436	475	TTGCCCCAGGTTACCCACCTCCCAGCTGC	[[[[[[...[[[[[[[[[[.[[[.[[[[[	GTGGTGAGGGGTGGTAGTGGTGGTGGGTGGTGGTGGGTGG	]]]]]...]]]..........]]]]]]]]]]...]]]]]]
ENST00000488210	ENST00000627551	-16.3712	274	338	853	908	ACTTCAGAACACAAAAGCTAGATTCCTGCTGTGACTTCTCAAAAACTGCTTCTCAAAATACTCAT	[[[......[[[....[[[.....[[[[[[[[.[[[[.[[[....[[[[[.[[[[...[[[[[[[	GTGGGTGGTGGGTGGTGGGTGATGGTGGTGGGTGGTGGTGGGTGGTGGGTGGTGGT	]]]]]]].]]]].]]]]].......]]].]]]].]]]]]]]].]]]..]]]..]]]
ENST00000488210	ENST00000627551	-16.3452	2	32	636	663	ACTTGCCCCAGGTTACCCACCTCCCAGCTGC	[[[[[[[[[[...[[[[[[[[.[[..[[[[[	GTGGTGGTGGTGGGTGATGGTGGTGGGT	]]]]]]].]]]]]]]].]]].]]]]]]]
ENST00000488210	ENST00000627551	-16.1148	299	338	595	632	CTGCTGTGACTTCTCAAAAACTGCTTCTCAAAATACTCAT	[[[[[[[.[[[.[[[[[..[[[[[[.[[[[...[[[[[[[	GTGGGTGGTGGGTGGTGGTGGTTGGGTGGTGGTGGTGG	]]]]]]].]]]].]]]]]]..]]]]].]]].]]]]]]]
