# Supplementary material for: Identification of mitochondrial permeability transition-related lncRNAs as quantitative biomarkers for the prognosis and therapy of breast cancer
Source: Front Genet. 2025 Mar 26;16:1510154. doi: 10.3389/fgene.2025.1510154 (PMC11979797; doi:10.3389/fgene.2025.1510154)
Supplement: Supplementary file 1 [file DataSheet1.zip › supplementary material/RNA base-pairing/RIblast-ENST00000609976-ENST00000623111.txt]

query_id	target_id	energy	query_left	query_right	target_left	target_right	query_seq	query_str	target_seq	target_str
ENST00000609976	ENST00000623111	-79.331	1	119	14486	14604	CACTTTGGGAGGCCGAGGTGGGCGGATCATGAGGTCAGGAGATCGAGACCATCCTGGCTAACACGATGAAACGCCGTCTCTACTAAAAATACAAAAAATTAGCCAGGCGTGGTGGTGGG	[[[[[[[[[[[[[[[[[[[[[[[[[[[[[[[[[[[[[[[[[[[[[[[[[[[[[[[.[[[[[[[[[.[[[[[[[[[[[[[[[[[[[[[[.[[[[[[[[[[[[[[[.[[[[[[[[[[[[[[	CCTGCCACCACGCCCGGCTAATTTTTTGTAGTTTTAGTAGAGATGGTGTTTCACCGTGTTAGCGAGGATGGTCTCGATCTCCTGACCTTGTGATCTGCCTGCCTCGGCCTCCCAAAGTG	]]]]]]]]]]]]]].]]]]]]]]]]]]]]].]]]]]]]]]]]]]]]]]]]]]].]]]]]]]]].]]]]]]]]]]]]]]]]]]]]]]]]]]]]]]]]]]]]]]]]]]]]]]]]]]]]]]]
ENST00000609976	ENST00000623111	-64.7044	76	182	9921	10035	GTCTCTACTAAAAATACAAAAAATTAGCCAGGCGTGGTGGTGGGCACCTATAGTCTCAGCTACTTGGGAGGCTGAGGCAGGAGAATGGCATGAACCCGGGAGGCAGA	[[[.[[[[[[[[[.[[[[[[[[[.[[[[[.[[[[[[[[[[[[[[[.[[[.[[[[[.[[[[[[[[[[[[[[[[[[[[[[[[[[[[[[[[[[[[[[[[[[[[[[[[[[[	TCTGCTTCCCGGGTTCATGCCATTCTCCTGCCTCAGCCTTCTGAGTAGCTGTGACTACAGGCGCCCACCACCACGCCCGGCTAATTTTTTTTTTTTTTGTAGTTTTAGTAGTGAC	]]]]]]]]]]]]]]]]]]]]]]]]]]]]]]]]]]]]]]]]]]]]]]]]]]].]]]]].]]].]]]]]]]]]]]]]]].]]]]].........]]]]]]]]].]]]]]]]]].]]]
ENST00000609976	ENST00000623111	-57.1281	137	255	14350	14468	ACTTGGGAGGCTGAGGCAGGAGAATGGCATGAACCCGGGAGGCAGAAGTTGCAGTGAGCCGAGATTGCGCCACTGCACTCCAGCCTGGGCGACAGAGTGAGACTCTGTCTCAAAAAAAA	[[[.[[[[[[[[[[[[[[[[[[[[[[[[.[[[[[[[[.[[[[[[[[..[[[[[[[[[[[[[[[[[[[.[[[[[[[[[[[[[[[[[[[[[.[[[[[[[[[[[[[[[[[[[[[[[[[[[[[	TTTTTTTTGAGACGGAGTCTTGCTCTGTCACCCAGGCTGGAGTGCAGTGGCACAGTCTTGGCTCACTGCAAGCTCTGCCTCACGGGTTCACGCCATTCTCCTGCCTCAGCCTTCCCAGT	]]]]]]]]]]]]]]]]]]]]]]]]]]]]].]]]]]]]]]]]]]]]]]]]]].]]]]]]]]]]]]]]]]]]]..]]]]]]]].]]]]]]]].]]]]]]]]]]]]]]]]]]]]]]]].]]]
ENST00000609976	ENST00000623111	-54.8601	136	238	46195	46297	TACTTGGGAGGCTGAGGCAGGAGAATGGCATGAACCCGGGAGGCAGAAGTTGCAGTGAGCCGAGATTGCGCCACTGCACTCCAGCCTGGGCGACAGAGTGAGA	[[[[[[[[[[[[[[[[[[[[[[[[[[[[[[[[[[[[[[[[.[[[.[[..[[[[[[[[[[[[[[[[[[[[.[[[[[[[[[[[[[[[[[[[[[[[[[[[[.[[[[	TCTCTCTCTGTCGCCCAGGCTGGAGTGCAGTGGAGTGATCTCGGCTTACTGCAAGCTCCGCCCCCCGGGTTCATGCCATTCTCCTGTCTCAGCCTCCTGAGTA	]]]].]]]]]]]]]]]]]]]]]]]]]]]]]]]].]]]]]]]]]]]]]]]]]]]]..]].]]].]]]]]]]]]]]]]]]]]]]]]]]]]]]]]]]]]]]]]]]]
ENST00000609976	ENST00000623111	-54.7197	76	179	7418	7522	GTCTCTACTAAAAATACAAAAAATTAGCCAGGCGTGGTGGTGGGCACCTATAGTCTCAGCTACTTGGGAGGCTGAGGCAGGAGAATGGCATGAACCCGGGAGGC	[[[[[[.[[[[[[[[[[[[[[[[[[[[[[.[[.[[[[[[[[[[[[.[[[.[[[[[[[[[[[[[[[[[[[[[[[[[[[[[.[[[[[[.[[.[[[[[[[[[[[[[[	GCCTCTCGGGTTCAAGCAATTCTTGTGCCTCAGCCTCCTGAGTAGCTGGGATTACAGGCGCCCACCACCACACCCGGCTAATTTTTTTGTATTTTTAGCAGAGAC	]]]]]]]]]]]]]].]].]]]]]].]]]]]]]]]]]]]]]]]]]]]]]]]]]]].]]].]]]]]]]]]]]].]].]]]]]]]]]]].]]]]]]]]]]].]]]]]]
ENST00000609976	ENST00000623111	-49.3819	67	179	1194	1305	TGAAACGCCGTCTCTACTAAAAATACAAAAAATTAGCCAGGCGTGGTGGTGGGCACCTATAGTCTCAGCTACTTGGGAGGCTGAGGCAGGAGAATGGCATGAACCCGGGAGGC	[[[[[[.[[[[[[[[[[[[[[[[[[[[.[[[[[[[[[[[[[.[[[[[[[.[[[[.....[[[[[[[[[[[[[[[[[[[[[[[[[[[[.[[[[[[[[[[.[[[[[[[[[[[[[[	GCCTCCTGGGTTCAAGCTATTCTCCCGCTTCAGCTTCCCAAGTAGCTGGGACTACAGGCCCGGGTCACCACACCTGGCTAATTTTTGTATTTTTAGTAGGGGTGGAGTTTCA	]]]]]]]]]]]]]].]]]]]]]]]].]]]]]]]]]]]]]]]]]]]]]]]]]]]]...]]]]...]]]]]]].]]]]]]]]]]]]]]]]]]]]]]]]]]]]]]]]].]]]]]]
ENST00000609976	ENST00000623111	-49.0895	1	65	10045	10108	CACTTTGGGAGGCCGAGGTGGGCGGATCATGAGGTCAGGAGATCGAGACCATCCTGGCTAACACG	[[[[[[[[[[[[[[[[[[[[[[[[[[[[[[[[[[[.[[[[[[[[[[[[[[[[[[[[[[[[[[[[[	CGTGTTAGCCAGGATGGTCTCGATCTCCTGCCTTGTGATCCGCCCGCCTCGGCCTCCCAAAGTG	]]]]]]]]]]]]]]]]]]]]]]]]]]]]]]]]]]]]]]]]]]]]]]]]]]]]]]]]]]]]]]]]
ENST00000609976	ENST00000623111	-49.0191	1	63	29172	29234	CACTTTGGGAGGCCGAGGTGGGCGGATCATGAGGTCAGGAGATCGAGACCATCCTGGCTAACA	[[[[[[[[[[[[[[[[[[.[[[[[[[[[[[[[[[[[[[[[[[[[[[[[[[[[[[[[[[[[[[[	TGTTAGCCAGGATGGTCTCGATCTCCTGACCTCGTGATCTGCCCTCCTCGGCCTCCCAAAGTG	]]]]]]]]]]]]]]]]]]]]]]]]]]]]]]]]]]]]]]]]]]]].]]]]]]]]]]]]]]]]]]
ENST00000609976	ENST00000623111	-45.2215	1	51	12265	12315	CACTTTGGGAGGCCGAGGTGGGCGGATCATGAGGTCAGGAGATCGAGACCA	[[[[[[[[[[[[[[[[[[[[[[[[[[[[[[[[[[[[[[[[[[..[[[[[[[	TGGTCTCTTTCTCCTGACCTCATGATCCGCCCGCCTCGGCCTCCCAAAGTG	]]]]]]]..]]]]]]]]]]]]]]]]]]]]]]]]]]]]]]]]]]]]]]]]]]
ENST00000609976	ENST00000623111	-43.6412	126	198	53249	53321	TAGTCTCAGCTACTTGGGAGGCTGAGGCAGGAGAATGGCATGAACCCGGGAGGCAGAAGTTGCAGTGAGCCGA	[[[[[[[[[[[[[[[[[[[[[[[[[[[[[[[[[[[[.[[.[[[[[[.[[[[[[[[[[.[[[[[[[[[[[[[[[	TCGGCTCACTGCAACCTCTGCCTCCCAGGTTCAAGCGATTCTCCTGCCTCAGCCTCCTGAGTAGCTGGGATTA	]]]]]]]]]]]]]]].]]]]]]]]]].]]]]]].]].]]]]]]]]]]]]]]]]]]]]]]]]]]]]]]]]]]]]
ENST00000609976	ENST00000623111	-38.2038	126	179	54461	54514	TAGTCTCAGCTACTTGGGAGGCTGAGGCAGGAGAATGGCATGAACCCGGGAGGC	[[[[[[[[[[[[[[[[[[[[[[[[[[[[[[[[[[[[[[[.[[[[[[[[[[[[[[	GCCTCCTGGGTTCACGCCATTCTCCTGCCTCAGCCTCCCGAGTAGCTGGGATTA	]]]]]]]]]]]]]].]]]]]]]]]]]]]]]]]]]]]]]]]]]]]]]]]]]]]]]
ENST00000609976	ENST00000623111	-36.9294	2	64	12700	12762	ACTTTGGGAGGCCGAGGTGGGCGGATCATGAGGTCAGGAGATCGAGACCATCCTGGCTAACAC	[[[[[[[[[[[[[[[[[[[[[.[[[[[[[[[[[[[[[[[[[[.[[[[[[[[[[[[[[[[[[[[	GTGTTAGTCAGGATGGTCTCCATCTCCTGACCTTGTGATCCACCTGCCTTGGCCTCCCAAAGT	]]]]]]]]]]]]]]]]]]]].]]]]]]]]]]]]]]]]]]]].]]]]]]]]]]]]]]]]]]]]]
ENST00000609976	ENST00000623111	-36.0845	67	119	14782	14833	TGAAACGCCGTCTCTACTAAAAATACAAAAAATTAGCCAGGCGTGGTGGTGGG	[[[[[[.[[[[[[[[[[[[[[[[[[[.[[[[[[[[[[[[[[[[[[[[[[[[[[	CCCGCCACCACGCCTGGCTAATTTTTGTATTTTTAGTAGGGACGGGGTTTCA	]]]]]]]]]]]]]]]]]]]]]]]]]]]]]]]]]]]]]]]]]]]]].]]]]]]
ENST00000609976	ENST00000623111	-35.1484	76	124	12639	12688	GTCTCTACTAAAAATACAAAAAATTAGCCAGGCGTGGTGGTGGGCACCT	[[[[[[[[[[[[[[[[[[[[[[[[[[[[[[[[[[[.[[[[[[[[[[[[[	AGGTGCCCACCACAACGCCTGGCTAATTTTTTTGTATTTTTAGTGGAGAT	]]]]]]]]]]]]].]]]]]]]]]]]]]]]]]].]]]]]]]]]]]]]]]]]
ENST00000609976	ENST00000623111	-34.3847	67	117	16369	16419	TGAAACGCCGTCTCTACTAAAAATACAAAAAATTAGCCAGGCGTGGTGGTG	[[[[[[[[[[[[[[[[[[[[[[[[[[[[[[.[[[[[[[[[[[[[[[[[[[[	CGCCACCATGCCTGGCTAATATTTTGTATTTTTAGTAGAGACGGTGTTTCA	]]]]]]]]]]]]]]]]]]]].]]]]]]]]]]]]]]]]]]]]]]]]]]]]]]
ENST00000609976	ENST00000623111	-33.4609	1	63	1962	2026	CACTTTGGGAGGCCGAGGTGGGCGGATCATGAGGTCAGGAGATCGAGACCATCCTGGCTAACA	[[[[[[[[[[[[[.[[[[[[[[[[[[[[.[[[[[[[[[[[[.[[[[[[[[[.[[[[[[[[[[[	TGTTGGCCAGGCTGGTCTTGAACTCTTGACCTCAGGTGATCTGCCCGCCTCAGCCTCCCAAAGTG	]]]]]]]]]]].]]]]]]]]].]]]]]]]]]]]]...]]]]]]]]]]]]]].]]]]]]]]]]]]]
ENST00000609976	ENST00000623111	-33.1157	67	124	46309	46366	TGAAACGCCGTCTCTACTAAAAATACAAAAAATTAGCCAGGCGTGGTGGTGGGCACCT	[[[[[[.[[[[[[[[[.[[[[[[[[.[[[[[[[[[[[[[[[[[[[[[[[[[[[[[[[[	AGGTGCCCGCCACCATGCCTGGCTAATTTTTTATATTTTTAATAGAGACGGGGTTTCA	]]]]]]]]]]]]]]]]]]]]]]]]]]]]]]]].]]]]]]]].]]]]]]]]].]]]]]]
ENST00000609976	ENST00000623111	-32.9345	1	51	30960	31012	CACTTTGGGAGGCCGAGGTGGGCGGATCATGAGGTCAGGAGATCGAGACCA	[[[[[[[[[[[[[[[[[[[[[[.[[[[[.[[[[[[[[[[[[...[[[[[[[	TGGTCTCCAACTCCTGACCTCAGGTGATCCACCCGCCTTGGCCTCCCAAAGTG	]]]]]]]...]]]]]]]]]]]]...]]]]].]]]]]]]]]]]]]]]]]]]]]]
ENST00000609976	ENST00000623111	-32.0534	126	179	7825	7878	TAGTCTCAGCTACTTGGGAGGCTGAGGCAGGAGAATGGCATGAACCCGGGAGGC	[[[[[[[[[[[[[[[[[[[[[[[[[[[[[[[[[[[[.[[.[[[[[[[[[[[[[[	GCCTCCTGGGTTCAAGTGATTCTCCTGCCTCAGCCTCCCAAGTAGTTGGGATTA	]]]]]]]]]]]]]].]].]]]]]]]]]]]]]]]]]]]]]]]]]]]]]]]]]]]]
ENST00000609976	ENST00000623111	-31.8027	126	181	11957	12012	TAGTCTCAGCTACTTGGGAGGCTGAGGCAGGAGAATGGCATGAACCCGGGAGGCAG	[[[[[[[[[[[[[.[[[[[[[[[[[[[[[[[[.[[[.[[.[[[[[[[[[[[[[[[[	CTGCCTCCCGGGTTCAAGCGATTGTCCTGCCTCAGCCTCCCGCGTAGCTGGGACTA	]]]]]]]]]]]]]]]].]].]]].]]]]]]]]]]]]]]]]]].]]]]]]]]]]]]]
ENST00000609976	ENST00000623111	-31.4382	137	200	12112	12175	ACTTGGGAGGCTGAGGCAGGAGAATGGCATGAACCCGGGAGGCAGAAGTTGCAGTGAGCCGAGA	[[[[.[[[[[[[[[[[[[[[[[[[.[[[.[[[[.[[[[[[[[[[[...[[[[[[[[[[[.[[[[	TCTCCGCTCACTGCAAGTGCTGCCTCCTGGCTTCACGCCCTTCTCCTGCCTCAGCCTCCAGAGT	]]]].]]]]]]]]]]]...]]]]]]]]]]].]]]].]]].]]]]]]]]]]]]]]]]]]].]]]]
ENST00000609976	ENST00000623111	-30.9874	2	51	30639	30690	ACTTTGGGAGGCCGAGGTGGGCGGATCATGAGGTCAGGAGATCGAGACCA	[[[[[[[[[[[[[[[[[[[[[[[[[[[[.[[[[[[[[[[[...[[[[[[[	TGGTCTCCAACTCCTGACCTTAGTTGATCCGCCTGCCTTGGCCTTCCAAAGT	]]]]]]]...]]]]]]]]]]]...]]]]]]]]]]]]]]]]]]]]]]]]]]]]
ENST00000609976	ENST00000623111	-30.5804	67	117	16803	16853	TGAAACGCCGTCTCTACTAAAAATACAAAAAATTAGCCAGGCGTGGTGGTG	[[[[[[.[[[[[[[[[[[[[[[[[[[[[[[[[[[[[[[.[[[[[[[[[[[[	TGCCACCACGGCCGGCTAATTTTTTGTATTTTTAGTAGAGACGGGGTTTCA	]]]]]]]]].]]]]]]]]]]]]]]]]]]]]]]]]]]]]]]]]]].]]]]]]
ENST00000609976	ENST00000623111	-30.5059	76	117	30895	30935	GTCTCTACTAAAAATACAAAAAATTAGCCAGGCGTGGTGGTG	[[[[[[[[[[[[[[[[[.[[[[[[[[[[[[[[[[[[[[[[[[	CACCACCATGCCTGGCTAATTTTTGTATTTTTAGTAGAGAC	]]]]]]]]]]]]]]]]]]]]]]]]]]]]]]]]]]]]]]]]]
ENST00000609976	ENST00000623111	-30.4479	137	179	29056	29098	ACTTGGGAGGCTGAGGCAGGAGAATGGCATGAACCCGGGAGGC	[[[[[[[[[[[[[[[[[[[[[[.[[[[[.[[[[[[[[[[[[[[	GCCTCCTGGGTTCACGCCATCCTCCTGCCTCAGCCTCCTGAGT	]]]]]]]]]]]]]].]]]]].]]]]]]]]]]]]]]]]]]]]]]
ENST00000609976	ENST00000623111	-30.2181	1	51	42981	43033	CACTTTGGGAGGCCGAGGTGGGCGGATCATGAGGTCAGGAGATCGAGACCA	[[[[[[[[[[[[[.[[[[[[[[[[[[[[[[[[[[[[[[[[[.[[[[[[[[[	TGGTCTTGAACTCCTGACCTCAGGTGATTTGCCTGCCTCAGCCTCCCAAAGTG	]]]]]]]]].]]]]]]]]]]]..]]]]]]]]]]]]]]]].]]]]]]]]]]]]]
ENST00000609976	ENST00000623111	-29.9856	67	116	42916	42965	TGAAACGCCGTCTCTACTAAAAATACAAAAAATTAGCCAGGCGTGGTGGT	[[[[[[.[[[[[[[[[[[[[[[[[[[[[[[[[[[[[[[.[[[[[[[[[[[	GCCACCATGCCCGGCTAGTTTTTTGTATTTTTAGTAGAGACGGGGTTTCA	]]]]]]]]]]].]]]]]]]]]]]]]]]]]]]]]]]]]]]]]]].]]]]]]
ENST00000609976	ENST00000623111	-29.7882	4	51	12397	12444	TTTGGGAGGCCGAGGTGGGCGGATCATGAGGTCAGGAGATCGAGACCA	[[[[[[[[[[[[[[[[[[[.[[[[[[[[[[[[[[[[[[...[[[[[[[	TGGTCTCAAACTCCTGACCTTGTGATCCACCCGCCTTGGCCTCCCAAA	]]]]]]]...]]]]]]]]]]]]]]]]]].]]]]]]]]]]]]]]]]]]]
ENST00000609976	ENST00000623111	-29.6833	67	118	16805	16853	TGAAACGCCGTCTCTACTAAAAATACAAAAAATTAGCCAGGCGTGGTGGTGG	[[[[[[.[[[[[[[[[[[[[[[[[[[[[[[[[[[[[[[.[[[...[[[[[[[	CCACCACGGCCGGCTAATTTTTTGTATTTTTAGTAGAGACGGGGTTTCA	]]]]]]].]]]]]]]]]]]]]]]]]]]]]]]]]]]]]]]]]].]]]]]]
ENST00000609976	ENST00000623111	-29.4765	67	117	30574	30623	TGAAACGCCGTCTCTACTAAAAATACAAAAAATTAGCCAGGCGTGGTGGTG	[[[[[[.[[[[[[[[[[[[[[[[[[[.[[[[[[[[[[[.[[[[[[[[[[[[	CGCCACCACGCCCGGTTAATTTTTGTATTTTTAGTAGAGATGGGGTTTCA	]]]]]]]]]]]].]]]]]]]]]]]]]]]]]]]]]]]]]]]]]].]]]]]]
ENST00000609976	ENST00000623111	-29.3566	1	51	44261	44313	CACTTTGGGAGGCCGAGGTGGGCGGATCATGAGGTCAGGAGATCGAGACCA	[[[[[[[[[[[[[[[[[[[[[[[[[[[[[[[[[[[[.[[[[...[[[[[[[	TGGTCTCAAACTCCAGACCTCAGGTGATTCGCCCGCCTCGGCCTCCCAAAGTG	]]]]]]]...]]]].]]]]]]..]]]]]]]]]]]]]]]]]]]]]]]]]]]]]]
ENST00000609976	ENST00000623111	-28.945	1	51	6165	6215	CACTTTGGGAGGCCGAGGTGGGCGGATCATGAGGTCAGGAGATCGAGACCA	[[[[[[[[[[[[[[[[[[[[[[.[[[[[[[[[[.[[[[[[[.[[[[[.[[[	TGGCCTCGAACTCCTGAGCTTGTGATCCACCCGCCTCGGCCTCCCAAAGTG	]]].]]]]].]]]]]]].]]]]]]]]]].]]]]]]]]]]]]]]]]]]]]]]
ENST00000609976	ENST00000623111	-28.6494	60	118	7889	7945	AACACGATGAAACGCCGTCTCTACTAAAAATACAAAAAATTAGCCAGGCGTGGTGGTGG	[[[[.[[[[[[[[.[[[[[[[[[[[[[[[[[[[[..[[[[[[[[[.[[.[[[[[[[[[[	CCACCACCACTCCCGGCTAATTTTGTATTTTTAGTAGAGACGGGGTTTCATCATGTT	]]]]]]]]]].]].]]]]]]]]]]]]]]]]]]]]]]]]]]]]].]]]]]]]].]]]]
ENST00000609976	ENST00000623111	-28.4734	67	117	6100	6149	TGAAACGCCGTCTCTACTAAAAATACAAAAAATTAGCCAGGCGTGGTGGTG	[[[[[[.[[[[[[[[[[[[[[[.[[[[[..[[[[[[[.[[[[[[[[[[[[[	CACCACCACGCCTTGCTAATTGCTTGTAGTTTTAGTAGAGACGGGTTTCA	]]]]]]]]]]]]].]]]]]]]..]]]]].]]]]]]]]]]]]]]]]]]]]]
ENST00000609976	ENST00000623111	-27.7497	76	117	8214	8254	GTCTCTACTAAAAATACAAAAAATTAGCCAGGCGTGGTGGTG	[[[[[[[[[[[[[[[[[.[[[[[[[[[[[.[[[[[[[[[[[[	TGCCACCATGCCCGGCTAATTTTTGTATTTTTAGTAGAGAT	]]]]]]]]]]]].]]]]]]]]]]]]]]]]]]]]]]]]]]]]
ENST00000609976	ENST00000623111	-27.4868	1	63	53383	53447	CACTTTGGGAGGCCGAGGTGGGCGGATCATGAGGTCAGGAGATCGAGACCATCCTGGCTAACA	[[[[[.[[[[[[[[.[[[[[[[[[[[[[[[[[[[[[[[[[[[[.[[[[[[[.[[[[[[[[[[[	TGTTGGCCAGGCTGGTCTCCATCTCCTGACCTCAAGTGATCTGCCCGCTTAGGCCTTTCCAAGTG	]]]]]]]]]]].]]]]]]].]]]]]]]]]]]]]..]]]]]]]]]]]]]]].]]]]]]]].]]]]]
ENST00000609976	ENST00000623111	-26.8005	126	179	30833	30886	TAGTCTCAGCTACTTGGGAGGCTGAGGCAGGAGAATGGCATGAACCCGGGAGGC	[[[[[[[[[[[[[[[[[[[[[[[[[[[[[[[[[[[[.[[.[[[[[.[[[[[[[[	GCTTCCTGAGTTCAAGCGATTCTCCTGCCTCAGCCTCCCGGGTAGCTGGGACTA	]]]]]]]].]]]]].]].]]]]]]]]]]]]]]]]]]]]]]]]]]]]]]]]]]]]
ENST00000609976	ENST00000623111	-26.7603	1	51	16435	16487	CACTTTGGGAGGCCGAGGTGGGCGGATCATGAGGTCAGGAGATCGAGACCA	[[[[[[[[[[[[[[[[[[[[[[.[[[[[.[[[[[[[[.[[[.[[[[[[[[[	TGGTCTTGAACTCGTGACCTCAGGTGATTCACCTGCCTTGGCCTCCCGAAGTG	]]]]]]]]].]]].]]]]]]]]...]]]]].]]]]]]]]]]]]]]]]]]]]]]
ENST00000609976	ENST00000623111	-26.5382	166	229	11489	11552	TGAACCCGGGAGGCAGAAGTTGCAGTGAGCCGAGATTGCGCCACTGCACTCCAGCCTGGGCGAC	[[[[[[.[[[[[[[[[[.[[[[[[[[[[[[.[[[[[[[.[[[[.[[[[[[[[[[[[[[[[.[[[	GTCACCTAGGCTGGAGTGCAATGGCACAATCTCAGCTCACTGCAACCTCTGCCTCCCAGGTTCA	]]].]]]]]]]]]]]]]]]].]]]].]]]]]]].]]]]]]]]]]]].]]]]]]]]]].]]]]]]
ENST00000609976	ENST00000623111	-26.413	76	124	29111	29159	GTCTCTACTAAAAATACAAAAAATTAGCCAGGCGTGGTGGTGGGCACCT	[[[[[[[[[[[[[[[[.[[[[[[[[[[[..[[[[[[[[[[[[[[[[[[[	AGGTGCTCGCCACCACGCCCAGCTAATTTTTTTTATTTTTAGTAGAGAT	]]]]]]]]]]]]]]]]]]]..]]]]]]]]]]].]]]]]]]]]]]]]]]]
ENST00000609976	ENST00000623111	-25.8615	137	182	1845	1890	ACTTGGGAGGCTGAGGCAGGAGAATGGCATGAACCCGGGAGGCAGA	[[[[[[[[[[[[[[[[[[[[[[[[[.[[.[[[[[[[[[.[[[[[[[	TCTGCCTGCTGGGTTCAAGTGATTTTCCTGCCTCAGCCTCCTGAGT	]]]]]]].]]]]]]]]].]].]]]]]]]]]]]]]]]]]]]]]]]]]
ENST00000609976	ENST00000623111	-25.8444	186	242	14659	14715	TGCAGTGAGCCGAGATTGCGCCACTGCACTCCAGCCTGGGCGACAGAGTGAGACTCT	[[[[[[[[[[[[[[[[[[[[[[[[[[[[[[[[[[[[[[[[.[[[[[[[[[[[[[[[[	GGAGTCTCACTCTGTCACCCAGGCTGGAGTGCAGTGGTGTGATCTTGGCTCACTGCA	]]]]]]]]]]]]]]]].]]]]]]]]]]]]]]]]]]]]]]]]]]]]]]]]]]]]]]]]
ENST00000609976	ENST00000623111	-25.8433	101	157	43725	43784	AGCCAGGCGTGGTGGTGGGCACCTATAGTCTCAGCTACTTGGGAGGCTGAGGCAGGA	[[[[[[[[[[[[[[[[[.[[[[[[[[[[[[[[[[[[[[[[[[[[[[.[[[[[.[[[[	TCCTTCCACCTCACCCTCCTGAGTAGCTGGGACTATAGGTGTGTGCCACCATGCCTGGCT	]]]]....]]]]].]]]]]]]]]]]]]]]]]]]]]]]]]]]].]]]]]]]]]]]]]]]]]
ENST00000609976	ENST00000623111	-25.5099	186	243	5974	6031	TGCAGTGAGCCGAGATTGCGCCACTGCACTCCAGCCTGGGCGACAGAGTGAGACTCTG	[[[[[[[[[[[[[[[[[[[[[[[[[[[[[[[[[[[[[[[[[[[[[[[[[[[[[[[[[[	CAGAGTCTTGCTCTGTCGCCCAGGCTGGAGTGCAGTGGCGCGATCTCGGCTCACTGCA	]]]]]]]]]]]]]]]]]]]]]]]]]]]]]]]]]]]]]]]]]]]]]]]]]]]]]]]]]]
ENST00000609976	ENST00000623111	-25.4916	67	120	26147	26199	TGAAACGCCGTCTCTACTAAAAATACAAAAAATTAGCCAGGCGTGGTGGTGGGC	[[[[[[.[[[[[[[[[[[[[[[[[[[[..[[[[[[[[..[[[[[.[[[[[[[[[	GCCCACCACAATGCCCAGCTAATTTGTGTATTTTTAGTAGAGACGGGGTTTCA	]]]]]]]]].]]]]]..]]]]]]]].]]]]]]]]]]]]]]]]]]]].]]]]]]
ENST00000609976	ENST00000623111	-25.2294	126	161	3569	3604	TAGTCTCAGCTACTTGGGAGGCTGAGGCAGGAGAAT	[[[[[[[[[[[[[[[[[[[[[[[[[[[[[[[[[[[[	ATTCTCCTGCCTCAGCCTCCCAAGTAGCTGGGATTA	]]]]]]]]]]]]]]]]]]]]]]]]]]]]]]]]]]]]
ENST00000609976	ENST00000623111	-25.2182	85	119	12019	12052	AAAAATACAAAAAATTAGCCAGGCGTGGTGGTGGG	[[[[[[[[[[[[[.[[[[[[[[[.[[[[[[[[[[[	TCCACCACCACACCTGGCTAATTTTTGTATTTTT	]]]]]]]]]]].]]]]]]]]]]]]]]]]]]]]]]
ENST00000609976	ENST00000623111	-24.8798	139	180	44129	44170	TTGGGAGGCTGAGGCAGGAGAATGGCATGAACCCGGGAGGCA	[[[[[[[[[[[[[[[[[[[[[[[.[[.[[[[[[.[[[[[.[[	TGGCTCCCAGGTTCAAGCAATTCTCCTGCCTCAGCCTCCCGA	]].]]]]].]]]]]].]].]]]]]]]]]]]]]]]]]]]]]]]
ENST00000609976	ENST00000623111	-24.7478	67	118	30576	30623	TGAAACGCCGTCTCTACTAAAAATACAAAAAATTAGCCAGGCGTGGTGGTGG	[[[[[[.[[[[[[[[[[[[[[[[[[[.[[[[[[[[[[[.[[[...[[[[[[[	CCACCACGCCCGGTTAATTTTTGTATTTTTAGTAGAGATGGGGTTTCA	]]]]]]]]]].]]]]]]]]]]]]]]]]]]]]]]]]]]]]]].]]]]]]
ENST00000609976	ENST00000623111	-24.2926	1	51	53712	53764	CACTTTGGGAGGCCGAGGTGGGCGGATCATGAGGTCAGGAGATCGAGACCA	[[[[[[[[[[[[[.[[[[[[[[.[[[[[[[[[[[[[[[[[[...[.[[[[[	TGGTCCCAAACTCCTGACCTCGGGTGATCCATCCACCTCAGCCTCTCAAAGTG	]]]]].]...]]]]]]]]]]]..]]]]]]].]]]]]]]].]]]]]]]]]]]]]
ENST00000609976	ENST00000623111	-23.9133	67	116	12334	12381	TGAAACGCCGTCTCTACTAAAAATACAAAAAATTAGCCAGGCGTGGTGGT	[[[[[[.[[[[[[[[[[[[[[[[[[[..[[[[.[[[[[.[[[[[[[[[[[	GCCACCGTGCCCGGCTATTTTTGTATTTTTAGTAGAGACGGGGTTTCA	]]]]]]]]]]].]]]]].]]]]]]]]]]]]]]]]]]]]]]].]]]]]]
ENST00000609976	ENST00000623111	-23.7953	1	51	3677	3729	CACTTTGGGAGGCCGAGGTGGGCGGATCATGAGGTCAGGAGATCGAGACCA	[[[[[[[[[[[[[[[[[[[[[[[[[[[[[[[[[[[.[[[[[.[[[.[[[[[	TGGTCGTGAACTCCTAACCTCAGGTGATCTGCCCACCTTGGCCTCCCAAAGTG	]]]]].]]].]]]]].]]]]]..]]]]]]]]]]]]]]]]]]]]]]]]]]]]]]
ENST00000609976	ENST00000623111	-23.7884	182	234	42802	42854	AAGTTGCAGTGAGCCGAGATTGCGCCACTGCACTCCAGCCTGGGCGACAGAGT	[[[[.[[[[[[[[[[.[[[[[[[[[[[[[[[[[[[[[[[[[[[[[[[[[[[[[	GCTCTGTTGCCCAGGCTGGAGTGCAGTGGCGTGATCTGGGCTCACTGCCACTT	]]]]]]]]]]]]]]]]]]]]]]]]]]]]]]]]]]]]].]]]]]]]]]].]]]]
ENST00000609976	ENST00000623111	-23.2734	218	261	9842	9885	AGCCTGGGCGACAGAGTGAGACTCTGTCTCAAAAAAAAAAAAGG	[[[[[[[[[[[[[[[[[[[[[[[[[[[[[[[[[[[[[[[[[[[[	TTTTTTTTTTTTTTGAGACGGGGTCTTGCTCTGTCGCCCAGGCT	]]]]]]]]]]]]]]]]]]]]]]]]]]]]]]]]]]]]]]]]]]]]
ENST00000609976	ENST00000623111	-23.1989	67	118	6102	6149	TGAAACGCCGTCTCTACTAAAAATACAAAAAATTAGCCAGGCGTGGTGGTGG	[[[[[[.[[[[[[[[[[[[[[[.[[[[[..[[[[[[[.[[[[...[[[[[[[	CCACCACGCCTTGCTAATTGCTTGTAGTTTTAGTAGAGACGGGTTTCA	]]]]]]]]]]].]]]]]]]..]]]]].]]]]]]]]]]]]]]]]]]]]]
ENST00000609976	ENST00000623111	-23.0347	76	118	8216	8254	GTCTCTACTAAAAATACAAAAAATTAGCCAGGCGTGGTGGTGG	[[[[[[[[[[[[[[[[[.[[[[[[[[[[[.[[[...[[[[[[[	CCACCATGCCCGGCTAATTTTTGTATTTTTAGTAGAGAT	]]]]]]]]]].]]]]]]]]]]]]]]]]]]]]]]]]]]]]
ENST00000609976	ENST00000623111	-22.9864	166	201	26066	26101	TGAACCCGGGAGGCAGAAGTTGCAGTGAGCCGAGAT	[[[[[[[[[[[[[[[[[.[[[[[[[[[[[[[[[[[[	ATCTCGGCTCACTGCAACCTCTGCCTCCTGGGTTCA	]]]]]]]]]]]]]]]]]].]]]]]]]]]]]]]]]]]
ENST00000609976	ENST00000623111	-22.9761	67	116	53331	53379	TGAAACGCCGTCTCTACTAAAAATACAAAAAATTAGCCAGGCGTGGTGGT	[[[[[[.[[[[[[[[[[[[[[[[[[[.[[[[[[[[[.[[[[[[[[[[[[[	ACCACTATGCCTGACTAATTTTTGTATTTTTAGTAGAGATGGGGTTTCA	]]]]]]]]]]]]].]]]]]]]]]]]]]]]]]]]]]]]]]]]].]]]]]]
ENST00000609976	ENST00000623111	-22.812	644	701	50478	50536	TCCTAGCCCCATTCTGCACTGAGCATGCCTTCTCTATCTTTCCTGCTTCGTTTTTTCT	[[[.[[[[[[...[[[[[[[........[[[[[[[.[[[[[[[[.[[[[.[[[[[[[[	AGAGAGGGAGAGGAGAGGAGAGGAGAGGAGAGGAGAGGTGTGGTGGGGGCTGAGACGGA	]]]]]]]]...]]]].....]]]]]]]]]]]]]]].]]]]]]]..]]]]]].....]]]
ENST00000609976	ENST00000623111	-22.6951	110	168	1584	1639	TGGTGGTGGGCACCTATAGTCTCAGCTACTTGGGAGGCTGAGGCAGGAGAATGGCATGA	[[[.[[[[...[[[[.[[[[[[[[[[[[[[[[[[[[[[[[[[[[[[[[[[[[.[[[[[[	TCATGTGATTCTCCTGCCTCAGCTTCCTGAGTAGCTGGGACTACAGGTACACCCCA	]]]]]].]]]]]]]]]]]]]]]]]]]]]]]]]]]]]]]]]]]].]]]].]]]]]]]
ENST00000609976	ENST00000623111	-22.5184	155	204	1169	1218	GGAGAATGGCATGAACCCGGGAGGCAGAAGTTGCAGTGAGCCGAGATTGC	[[[[[[[[[[.[[[[[[[[[[[[[[.[[.[[[[[[[[[[[[.[[[[[[[[	GTGATCTCAGCTCACTGCAACCTCCGCCTCCTGGGTTCAAGCTATTCTCC	]]]]]]]].]]]]]]]]]]]].]].]]]]]]]]]]]]]].]]]]]]]]]]
ENST00000609976	ENST00000623111	-21.9884	332	389	15468	15528	TCCTCCCACCTCAGCCTCCCAGTGTTGGAATTACAGGCATGAGCCACGTGCCCGGCTG	[[[.[[[[[[[..[[[[[[[[[[[[[[[[....[[[[[.[[[[[[[[[[[[[[[[[[[	CAGCCGGGCGCGGTGGCTCACGCCTGGAATCCGAGCACTGTGGGAGGCCAAGGTGGGCGGA	]]]]]]]]]]]].]]]]]]].]]]]]...]]].]]]]]]..]]]]]]]..]]]]]]].]]]
ENST00000609976	ENST00000623111	-21.6469	190	251	7752	7814	GTGAGCCGAGATTGCGCCACTGCACTCCAGCCTGGGCGACAGAGTGAGACTCTGTCTCAAAA	[[[[[[.[[[[[[[[[[[[.[[[[[[[[[[[[[[[[[[[[[[[[[[[[[[[[[[[[[[[[[[	TTTTGAGACGGAGTTTCACTCTTGTTGCCCAGGCTGGAGTGCAATGGCGTGATCTCAGCTCAC	]]]]]]]]]]]]]]]]]]]]].]]]]]]]]]]]]]]]]]]]]].]]]]]]]]]]]].]]]]]]
ENST00000609976	ENST00000623111	-21.5098	637	701	23752	23815	CCCTACATCCTAGCCCCATTCTGCACTGAGCATGCCTTCTCTATCTTTCCTGCTTCGTTTTTTCT	[[[..[[[[[[...[[[.[[[[............[[[[[[[[.[[[[[[[[.[[[[.[[[[[[[[	AGAGAAAGAGAGGAGAGAAGGGAGGGGGGAGAGAGAGAGGAGGGGGGAGGGGAAGGGGGTGGGG	]]]]]]]]...]]]].......]]]]]]]].....]]]]]]]].]]]].]]]...]]]]]]]]]
ENST00000609976	ENST00000623111	-21.5002	138	168	12595	12625	CTTGGGAGGCTGAGGCAGGAGAATGGCATGA	[[[[[[[[[[[[[[[[[[[[[[[[[[[.[[[	TCACGCCATTCTCCTGCCTCAGCCTCCCAAG	]]].]]]]]]]]]]]]]]]]]]]]]]]]]]]
ENST00000609976	ENST00000623111	-21.2469	76	119	54168	54210	GTCTCTACTAAAAATACAAAAAATTAGCCAGGCGTGGTGGTGGG	[[[[[[[[[[.[[[[[[.[[[[[[[[[[[.[[[[[[[[[[[[[[	CCTGCCACCATGCCCGGCTAATTTTTGTATTTCTAGTAGAGAC	]]]]]]]]]]]]]].]]]]]]]]]]]]]]]]].]]]]]]]]]]
ENST00000609976	ENST00000623111	-21.2453	213	261	12502	12550	ACTCCAGCCTGGGCGACAGAGTGAGACTCTGTCTCAAAAAAAAAAAAGG	[[[[[[[[.[[[[[[[[[[[[[[[[[[[[[[[[[[[[[[[[[[[[[[[[	TTTTTTTTTTTTTTGAGATGGAGTCTCGCTCTGTCGCCCAAGCTGGAGT	]]]]]]]]]]]]]]]]]]]]]]]]]]]]]]]]]]]]]]]].]]]]]]]]
ENST00000609976	ENST00000623111	-20.5195	184	233	965	1014	GTTGCAGTGAGCCGAGATTGCGCCACTGCACTCCAGCCTGGGCGACAGAG	[[[[[[[.[[[[[[[[[[[[.[[[[[[[[[[[[[[[[[[[[[[[[[[[[[	CTCTGTTGCCCAGGCTGGAGTGCAGTGGCATGATCTTGGCTCTCTGCAAC	]]]]]]]]]]]]]]]]]]]]]]]]]]]]].]]]]]]]]]]]].]]]]]]]
ENST00000609976	ENST00000623111	-20.2488	166	203	30488	30525	TGAACCCGGGAGGCAGAAGTTGCAGTGAGCCGAGATTG	[[[[[[.[[[[[[[[[[.[[[[[[[[[[[[.[[[[[[[	TGATCTCAGCTCACTGCAACCTCTGCCTCCCAGGTTCA	]]]]]]].]]]]]]]]]]]].]]]]]]]]]].]]]]]]
ENST00000609976	ENST00000623111	-19.8924	199	235	2120	2156	GATTGCGCCACTGCACTCCAGCCTGGGCGACAGAGTG	[[[[[[[[[[[[[[[[[[[[[[[[[[[[[[[.[[[[[	CACTCGGTCGCCCAGGCTGGAGTGCAGTGGTGCAATC	]]]]].]]]]]]]]]]]]]]]]]]]]]]]]]]]]]]]
ENST00000609976	ENST00000623111	-19.7075	76	117	11601	11641	GTCTCTACTAAAAATACAAAAAATTAGCCAGGCGTGGTGGTG	[[[[[[[.[[[[[[[[[[[..[[[[[[..[[[[[[[[[[[[[	TGCCACCATGCCTAACTAATTGTTGTGTTTTTAATAGAGAC	]]]]]]]]]]]]]..]]]]]].]]]]]]]]]]].]]]]]]]
ENST00000609976	ENST00000623111	-19.6264	137	179	54108	54150	ACTTGGGAGGCTGAGGCAGGAGAATGGCATGAACCCGGGAGGC	[[[[[[[[[[[[[[[[..[[[[[[[.[[.[[[.[[.[[[[[[[	GCCTCCCAGGCTCAAGCAATTCTCCCACCTCAGCCTCCTGAGT	]]]]]]].]].]]].]].]]]]]]]..]]]]]]]]]]]]]]]]
ENST00000609976	ENST00000623111	-19.4554	332	373	27624	27665	TCCTCCCACCTCAGCCTCCCAGTGTTGGAATTACAGGCATGA	[[[[...[[[[[[[[[[[[[[[[[[[[[.[[[[[[[[[[[[[	TCATGCCTGTAATCCCAGCACTTTGGGAGGCTGAGGTCAGGA	]]]]]]]]]]]]].]]]]]]]]..]]]]]]]]]]]]].]]]]
ENST00000609976	ENST00000623111	-19.2717	7	39	37051	37086	GGGAGGCCGAGGTGGGCGGATCATGAGGTCAGG	[[[[[[..[[[[[[[[[[[[....[[[[.[[[[	CCTGCCTCTTCCCTCCTCTGCCCACCTCTCCCTCCC	]]]]]]]]........]]]]]]]]]]]]..]]]]]]
ENST00000609976	ENST00000623111	-19.1987	85	117	1080	1110	AAAAATACAAAAAATTAGCCAGGCGTGGTGGTG	[[[[[...[[[[[[[[[[[[[[[[[[[[[[[[[	TGCCACCACGCCTGGCTAATTTTTTTTTTTT	]]]]]]]]]]]]]]]]]]]]]]]]].]]]]]
ENST00000609976	ENST00000623111	-19.0911	67	97	12215	12245	TGAAACGCCGTCTCTACTAAAAATACAAAAA	[[[[[[.[[[[[[[[[[[[[[[[[[[[[[[[	TTTTTGTATTTTTAGTGGAGACGGGGTTTCA	]]]]]]]]]]]]]]]]]]]]]]]].]]]]]]
ENST00000609976	ENST00000623111	-18.8606	139	161	6056	6078	TTGGGAGGCTGAGGCAGGAGAAT	[[[[[[[[[[[[[[[[[[[[[[[	ATTCTCCTGCCTCAGCCTCCCGA	]]]]]]]]]]]]]]]]]]]]]]]
ENST00000609976	ENST00000623111	-18.6116	1	26	26242	26267	CACTTTGGGAGGCCGAGGTGGGCGGA	[[[[[[[[[[[[[[[[[[[[[[.[[[	TCCACCTGCCTCGGCCTCCCAAAGTG	]]].]]]]]]]]]]]]]]]]]]]]]]
ENST00000609976	ENST00000623111	-18.5934	1	22	7578	7599	CACTTTGGGAGGCCGAGGTGGG	[[[[[[[[[[[[[[[[[[[[[[	CCCACCTCGGCCTCTCAAAGTG	]]]]]]]]]]]]]]]]]]]]]]
ENST00000609976	ENST00000623111	-18.4513	136	178	8153	8195	TACTTGGGAGGCTGAGGCAGGAGAATGGCATGAACCCGGGAGG	[[[[[[[[.[[[[[[[.[[.[[[[[[.[[.[[[[[[[[[[[[[	CCTCCTGGGTTCAAGCAATTCTTGTGACTCAGCCCCCCAAGTA	]]]]]]]]]]]]].]].]]]]]].]].]]]]]]].]]]]]]]]
ENST00000609976	ENST00000623111	-18.3104	76	117	12859	12894	GTCTCTACTAAAAATACAAAAAATTAGCCAGGCGTGGTGGTG	[[[[[[[[.[[[[[[[[[.......[[[[[[[[[[[[[[[[[	TGCCACTATGCCTGGCTTTGTATTTTTTGTGGAGAT	]]]]]]]]]]]]]]]]].]]]]]]]]].]]]]]]]]
ENST00000609976	ENST00000623111	-18.2931	332	351	23775	23802	TCCTCCCACCTCAGCCTCCC	[[[[[[[.[[[[..[[[[[[	GGGGGGAGAGAGAGAGGAGGGGGGAGGG	]]]]]]..........]]]].]]]]]]]
ENST00000609976	ENST00000623111	-18.1096	166	203	1824	1861	TGAACCCGGGAGGCAGAAGTTGCAGTGAGCCGAGATTG	[[[[[[[[[.[[[[[[[.[.[[[[[[[[[[[[[[[[[[	TGGTCTCGGCTCGCTGCACCCTCTGCCTGCTGGGTTCA	]]]]]]]]]]]]]]]]]].].]]]]]]].]]]]]]]]]
ENST00000609976	ENST00000623111	-18.1046	137	160	11558	11581	ACTTGGGAGGCTGAGGCAGGAGAA	[[[[[[[[[[[[[[[[[[.[[[[[	TTCTCGTGCCTCAGCCTCCCAGGT	]]]]].]]]]]]]]]]]]]]]]]]
ENST00000609976	ENST00000623111	-18.0869	213	251	30761	30799	ACTCCAGCCTGGGCGACAGAGTGAGACTCTGTCTCAAAA	[[[[[[[[[[[[[[[[[[[[[[[[[[[[[[[[[[[.[[[	TTTAGAGACAGAGTCTCACTCTGTCGCCCAGGCTGGAGT	]]].]]]]]]]]]]]]]]]]]]]]]]]]]]]]]]]]]]]
ENST00000609976	ENST00000623111	-17.9599	332	378	2591	2639	TCCTCCCACCTCAGCCTCCCAGTGTTGGAATTACAGGCATGAGCCAC	[[[.[[[[[[[[.[[[[[[[[[[[[[[[.[[[[[[[[..[[[[[[[[	GTGGCTCACTCCTGTAGTCCCAGCACTTTGGGAGGCCGAGGTGGGCGGA	]]]]]]]]..]]]]]]]].]]]]]]]]..]]]]]]].]]]]]]]].]]]
ENST00000609976	ENST00000623111	-17.8146	1	26	7965	7990	CACTTTGGGAGGCCGAGGTGGGCGGA	[[[[[[[[[[[[[[[[[[[[[[.[[[	TCCACCCGCCTTGGCCTCCCAAAGTG	]]].]]]]]]]]]]]]]]]]]]]]]]
ENST00000609976	ENST00000623111	-17.7981	605	658	50478	50527	GCCTTCACCTGACACCCTACTGAAATTTAAAACCCTACATCCTAGCCCCATTCT	[[[[[[[[[...[[[[[[.[[....[[[.....[[[...[[[[...[[[.[[[[	AGAGAGGGAGAGGAGAGGAGAGGAGAGGAGAGGAGAGGTGTGGTGGGGGC	]]]].]]]..]]]].]]]...]]]..]].....]].]]]].]]]]]]]]]
ENST00000609976	ENST00000623111	-17.6425	126	160	30531	30565	TAGTCTCAGCTACTTGGGAGGCTGAGGCAGGAGAA	[[[[[[[[[[[[[[[[[[[[[[[[[[[[[.[[[[[	TTCTTGTGCCTCAGCCTCCCAAGTAGCTGGGATTA	]]]]].]]]]]]]]]]]]]]]]]]]]]]]]]]]]]
ENST00000609976	ENST00000623111	-17.5103	31	63	1309	1341	GAGGTCAGGAGATCGAGACCATCCTGGCTAACA	[[[[[[[[[[[.[[[[[[[[[[[[[[[[[[[[[	TGTTGGCCAGGGTGGTCTTGAACTCCTGACTTT	]]]]]]]]]]]]]]]]]]]]].]]]]]]]]]]]
ENST00000609976	ENST00000623111	-17.3726	76	116	46439	46479	GTCTCTACTAAAAATACAAAAAATTAGCCAGGCGTGGTGGT	[[[[[[[[.[[[[[[[[[[[[[....[[[.[[.[[[[[[[[	GCCACCGCACCCGGCCAATTTTTGTATTTTTTTGTAGAGAC	]]]]]]]].]].]]]...]]]]]]]]]]]]]..]]]]]]]]
ENST00000609976	ENST00000623111	-17.2839	669	703	44709	44742	TGCCTTCTCTATCTTTCCTGCTTCGTTTTTTCTAT	[[[[[[[[[[..[[[[[[..[[[[[[[[[[[[[[[	GTGGGGAAGGTGGAGGGAAGGAAGAGAGGGGGCA	]]]]]]]]]]]]]]]]]]]]]...]]]]]]]]]]
ENST00000609976	ENST00000623111	-17.271	5	28	46100	46122	TTGGGAGGCCGAGGTGGGCGGATC	[[[[[[[[[.[[[[[[[[.[[[[[	GATCCCCCACCTCAGCCTTCCAA	]]]]]]]]]]]]].]]]]]]]]]
ENST00000609976	ENST00000623111	-17.1059	30	63	7535	7568	TGAGGTCAGGAGATCGAGACCATCCTGGCTAACA	[[[[[[[[[[[[.[[[[[[[[[.[[[[[[[[[[[	TGTTGGCCAGGCTGGTCTTGGACTCCTGACCTCA	]]]]]]]]]]].]]]]]]]]].]]]]]]]]]]]]
ENST00000609976	ENST00000623111	-17.1001	136	175	16745	16784	TACTTGGGAGGCTGAGGCAGGAGAATGGCATGAACCCGGG	[[[[[[[[[[[[[[[[[[[.[[[[[[.[[.[[[[[[.[[[	TCCTGGTTCAAGCGATTCTCATGCCTCAGCCTCTCGAGTA	]]].]]]]]].]].]]]]]].]]]]]]]]]]]]]]]]]]]
ENST00000609976	ENST00000623111	-16.9725	137	167	42863	42893	ACTTGGGAGGCTGAGGCAGGAGAATGGCATG	[[[[[[[[[[[[[[[[.[[[[[[[[.[[[[[	TGTGCAATTCTCCTCCCTCAGCCTCCTGAGT	]]]]].]]]]]]]].]]]]]]]]]]]]]]]]
ENST00000609976	ENST00000623111	-16.9107	451	493	41809	41856	CCCCAGATCCCTCTGTCCAGGAAGCCTCTGTGGACTGCCCCTT	[[[[[[[.[[[[[[[[[[[[[[[[[[.[[.....[[[[[[[[[	GAGCGGGCAGGAGTGGCTTCCTGGAGGCAGAGGGTCTGAGCTCTGGGG	]]].]]]]]].]].]]]]]]]]]]]..]]]]]]].......]]]]]]]
ENST00000609976	ENST00000623111	-16.8451	206	259	7337	7391	CCACTGCACTCCAGCCTGGGCGACAGAGTGAGACTCTGTCTCAAAAAAAAAAAA	[[[[[[[[[[[[[[[[[[[[.[[[[.[[[[[[[[[[[.[[[[[[[[[[[[[[[[	TTTTTTATTTTTTGAGAAGGAGTCTCGCTGTGTCACCCAGGCTGGAGTGCAGTGG	]]]]]].]]]]]]]]]].]]]]]]]]]]].]]]].]]]]]]]]]]]]]]]]]]]]
ENST00000609976	ENST00000623111	-16.7668	1	30	11689	11718	CACTTTGGGAGGCCGAGGTGGGCGGATCAT	[[[[[[[[[[[[[.[[[[[[[[.[[[[[[[	GTGATCCACCTGCCTCTGCCTCCCAAAGTG	]]]]]]].]]]]]]]].]]]]]]]]]]]]]
ENST00000609976	ENST00000623111	-16.7404	95	117	3613	3635	AAAATTAGCCAGGCGTGGTGGTG	[[[[[[[[[[.[[[[[[[[[[[[	CGCCACCACGCCCGGCTAATTTT	]]]]]]]]]]]].]]]]]]]]]]
ENST00000609976	ENST00000623111	-16.6617	137	161	26106	26130	ACTTGGGAGGCTGAGGCAGGAGAAT	[[[[[[[[[[[[[[[[[[[[[[[[[	ATTCTCCTGCCTCAGCCTCCTGAGT	]]]]]]]]]]]]]]]]]]]]]]]]]
ENST00000609976	ENST00000623111	-16.6507	139	158	1691	1710	TTGGGAGGCTGAGGCAGGAG	[[[[[[[[[[[[[[[[[[[[	CTCCTGCCTTAGCCTCCCAA	]]]]]]]]]]]]]]]]]]]]
ENST00000609976	ENST00000623111	-16.4075	637	658	44706	44725	CCCTACATCCTAGCCCCATTCT	[[[[.[[[[....[[[[[[[[[	AGAGTGGGGAAGGTGGAGGG	]]]]]]]]]..]]]].]]]]
ENST00000609976	ENST00000623111	-16.4072	128	182	53560	53614	GTCTCAGCTACTTGGGAGGCTGAGGCAGGAGAATGGCATGAACCCGGGAGGCAGA	[[[[[[[[[[[[[[[[[[[[.[[[[..[[[[[[[.[[.[[[.[[[[[[[[[[[[[	TCTGCCTCCTGGGCTCAAGCAATTCTCCCACTTCCGCCTCCTGAGTAGCTGGGAT	]]]]]]]]]]]]].]]].]].]]]]]]]..]]]].]]]]]]]]]]]]]]]]]]]]
ENST00000609976	ENST00000623111	-16.3145	671	701	23710	23742	CCTTCTCTATCTTTCCTGCTTCGTTTTTTCT	[[[[[[[[.[[[[[[[[..[[[.[[[[[[[[	GGGGAGAGAGAGAGAAAGGAGAGGGGGAGGGGG	]]]]]]]]...]]]..]]]]]]]].]]]]]]]]
ENST00000609976	ENST00000623111	-16.2164	345	383	21975	22016	GCCTCCCAGTGTTGGAATTACAGGCATGAGCCACGTGCC	[[[[[[.[[[[[[[[.[[[[[[[[[.[[[[[[[[[[[[[	GGTGCGGTGGCTTACGCCTGTAATCCCAGCACTTTAGGAGGC	]]]]]].]]]]]]].]]]]]]]]].]]]]]]]]...]]]]]]
ENST00000609976	ENST00000623111	-16.1318	1	27	1688	1714	CACTTTGGGAGGCCGAGGTGGGCGGAT	[[[[[[[[[[[[[.[[[[[[[[.[[[[	ATCCTCCTGCCTTAGCCTCCCAAAGTG	]]]].]]]]]]]].]]]]]]]]]]]]]
ENST00000609976	ENST00000623111	-16.0611	125	161	1037	1073	ATAGTCTCAGCTACTTGGGAGGCTGAGGCAGGAGAAT	[[[[[[[[[[[[[[[[[[[[[[[[[[[[[[.[[[[[[	ATTCTTGTGCCTCAGTCTCCTGAGTAGCTGGGATTAT	]]]]]].]]]]]]]]]]]]]]]]]]]]]]]]]]]]]]
ENST00000609976	ENST00000623111	-16.0296	335	354	22145	22167	TCCCACCTCAGCCTCCCAGT	[[[[.[[[[[[[[[[[[[[[	ACTCGGGAGGCTGAGGCAGGGGA	]]].]]]]]]]]]]]]...]]]]
