# Supplementary material for: Identification of mitochondrial permeability transition-related lncRNAs as quantitative biomarkers for the prognosis and therapy of breast cancer
Source: Front Genet. 2025 Mar 26;16:1510154. doi: 10.3389/fgene.2025.1510154 (PMC11979797; doi:10.3389/fgene.2025.1510154)
Supplement: Supplementary file 1 [file DataSheet1.zip › supplementary material/RNA base-pairing/RIblast-ENST00000609976-ENST00000627551.txt]

query_id	target_id	energy	query_left	query_right	target_left	target_right	query_seq	query_str	target_seq	target_str
ENST00000609976	ENST00000627551	-47.2372	604	720	493	614	TGCCTTCACCTGACACCCTACTGAAATTTAAAACCCTACATCCTAGCCCCATTCTGCACTGAGCATGCCTTCTCTATCTTTCCTGCTTCGTTTTTTCTATAGCACTTACGACCACCT	[[[[.[[[[[[[.[[[[[.[[[[..[[[[[..[[[[..[[[[[..[[[[[[[[[..[[[[..[[.[[[[[...[[[[[[..[[[[[[.........[[[[..[[[[[[[.[[[[[[[	GGGTGGTGGTGGGTGGTGGTGGTGGTGGGTGGTGGGTGGTAGGTGGTGGGTGATGGTGGTGGGTGGTGGGTGGTGGGTGGTGGTGGGTGGTGGGTGATGGTGGTGGGTGGTGGGTGGTGGTG	]]]]]]].]]]]]]]...]]]].]]]]]]....]]]]]].]]]]]....]]...]]]]..]]]]]]..]]]...]]]]].....]]]]..]]]]]..]]]]...]]]]].]]]]]]].]]]]
ENST00000609976	ENST00000627551	-46.9839	606	720	567	694	CCTTCACCTGACACCCTACTGAAATTTAAAACCCTACATCCTAGCCCCATTCTGCACTGAGCATGCCTTCTCTATCTTTCCTGCTTCGTTTTTTCTATAGCACTTACGACCACCT	[[[[[[[[...[[[[[[[[[[..[[[[[..[[[[..[[[[[..[[[[[[[[[..[[[[[....[[[[[.[.[[[[[[..[[[[[[[[[[[...[[[[[..[[[[[[[.[[[[[[[	GGGTGGTGGTGGGTGGTGGGTGATGGTGGTGGGTGGTGGGTGGTGGTGGTTGGGTGGTGGTGGTGGATGGTGGTGGTGGTGGGTGATGGTGGTGGGTGGTGGGTGGCGGTGGTGGTGGGTGGTGAGGG	]]]]]]].]]]]]]]]]]]].]]]]].]]]]]]....]]]]]].]......]]]]].]]]]]..]]]]]].]]]......]]]]]........]]]]..]]]]]..]]]]]].]]]]...]]]]]]]]
ENST00000609976	ENST00000627551	-45.8326	604	720	845	969	TGCCTTCACCTGACACCCTACTGAAATTTAAAACCCTACATCCTAGCCCCATTCTGCACTGAGCATGCCTTCTCTATCTTTCCTGCTTCGTTTTTTCTATAGCACTTACGACCACCT	[[[[.[[[[[[[.[[[[[[[[[[........[[[[[[.[[[[[..[[[[[[[[[..[[[[[.[[.[[[[[...[[[[[...[[[[[[.[[[[[...[[[[..[[[[[[[.[[[[[[[	GGGTGGTGGTGGGTGGTGGGTGGTGGGTGATGGTGGTGGGTGGTGGTGGGTGGTGGGTGGTGGTGGATGGTGGTGGTGGTGGTGGGTGGTGGTGGTGGTTGTGGTGGTGGTGGTGGGTGATGGTG	]]]]]]].]]]]]]]....]]]].]]]]].....]]]]]].]]]]].]]]]]]]...]]]]]..]]]]]].]]].........]]]]].....]].]]]].]]]]]].]]]].]]]]]]].]]]]
ENST00000609976	ENST00000627551	-45.2512	604	719	425	564	TGCCTTCACCTGACACCCTACTGAAATTTAAAACCCTACATCCTAGCCCCATTCTGCACTGAGCATGCCTTCTCTATCTTTCCTGCTTCGTTTTTTCTATAGCACTTACGACCACC	[[[[[[[[[[[[.[[[[[.[[[...[[[[[..[[[[..[[[[[...[[[[[[[[..[[[[[.[[.[[[[[...[[[[[...[[[[[[.[..[[[[[[.....[[[[[[[.[[[[[[	GGTGGTGGTGGGTGGTGAGGGGTGGTAGTGGTGGTGGGTGGTGGTGGGTGGTGGTGGTGGTGGGTGGTGGGTGGTGGTGGGTGGTGGTGGTGGTGGGTGGTGGGTGGTAGGTGGTGGGTGATGGTGGTGGGTGGTGGGTG	]]]]]].]]]]]]]..]]]]]].....]....]]]]]].]]]]].]]]]]]].....]]]]]......]]]]]].]].]]]]]...........]]]]..]]]]]....]]]...]]]]].......]]]]]]].]]]]]
ENST00000609976	ENST00000627551	-44.7764	604	720	460	577	TGCCTTCACCTGACACCCTACTGAAATTTAAAACCCTACATCCTAGCCCCATTCTGCACTGAGCATGCCTTCTCTATCTTTCCTGCTTCGTTTTTTCTATAGCACTTACGACCACCT	[[[[.[[[[[[[.[[[[[..[[[..[[[....[[[[..[[[[[..[[[[....[[[[.....[[.[[[[[...[[[[[[..[[[[[[.........[[[[..[[[[[[[.[[[[[[[	GGGTGGTGGTGGGTGGTGGTGGTGGTGGGTGGTGGGTGGTGGTGGGTGGTGGTGGTGGTGGGTGGTGGGTGGTAGGTGGTGGGTGATGGTGGTGGGTGGTGGGTGGTGGGTGGTGGTG	]]]]]]].]]]]]]]...]]]].]]]]]]....]]]]]]....]]]]]...]].]]]].]]]]...]]]]].........]]]]...]]]..]]].....]]]]].]]]]]]].]]]]
ENST00000609976	ENST00000627551	-43.3454	604	720	418	537	TGCCTTCACCTGACACCCTACTGAAATTTAAAACCCTACATCCTAGCCCCATTCTGCACTGAGCATGCCTTCTCTATCTTTCCTGCTTCGTTTTTTCTATAGCACTTACGACCACCT	[[[[[[[[[[[[.[[[[[.[[[[..[[[....[[[[..[[[[[..[[[[....[[[[.....[[.[[[[[...[[[[[...[[[[[[.[..[[[[[[.....[[[[[[[..[[[[[[	GGGTGGCGGTGGTGGTGGGTGGTGAGGGGTGGTAGTGGTGGTGGGTGGTGGTGGGTGGTGGTGGTGGTGGGTGGTGGGTGGTGGTGGGTGGTGGTGGTGGTGGGTGGTGGGTGGTAGGTG	]]]]]]........]]]]]]]..]]]]]].....]....]]]]]].]]]]].]]]]]...]].]]]].]]]]...]]]]].....]]]]...]]]..]]]]]]]]].]]]]]]].]]]]]
ENST00000609976	ENST00000627551	-42.9686	604	720	759	903	TGCCTTCACCTGACACCCTACTGAAATTTAAAACCCTACATCCTAGCCCCATTCTGCACTGAGCATGCCTTCTCTATCTTTCCTGCTTCGTTTTTTCTATAGCACTTACGACCACCT	[[[[[[[[[[[[.[[[[[.[[[[..[[[[[..[[[[..[[[[[...[[[[[[[[..[[[[..[[.[[[[.[[[[[[[[...[[[[[[.[[[[...[[.....[[[[[[[.[[[[[[[	GGGTGGTGGGTGATGGTGGTGGGTGATGGTGGCGAGTGGTGGTGGGTGGTGGGTGATGGTGGTGGGTGGTGGTGGGTGATGATGGTGGGTGGTGGTGGGTGGTGGGTGGTGGGTGATGGTGGTGGGTGGTGGTGGGTGGTGGGTG	]]]]]]]...........]]]]]]]..]].]]]]......]]]]]].]]]]]].]].]]]].......]]....]]]]........]]]]]].]].]]]]]..]]]]..]]]]]..]]]]...]]]]]....]]]]]]].]]]]]
ENST00000609976	ENST00000627551	-42.9514	604	719	842	969	TGCCTTCACCTGACACCCTACTGAAATTTAAAACCCTACATCCTAGCCCCATTCTGCACTGAGCATGCCTTCTCTATCTTTCCTGCTTCGTTTTTTCTATAGCACTTACGACCACC	[[[[.[[[[[[[.[[[[[[[[[[........[[[[[[.[[[[[..[[[[[[[[[..[[[[[.[[.[[[[[...[[[[[...[[[[[[.[[[[[...[[[[..[[[[[[[..[[[[[	GGTGGGTGGTGGTGGGTGGTGGGTGGTGGGTGATGGTGGTGGGTGGTGGTGGGTGGTGGGTGGTGGTGGATGGTGGTGGTGGTGGTGGGTGGTGGTGGTGGTTGTGGTGGTGGTGGTGGGTGATGGTG	]]]]]......]]]]]]]....]]]].]]]]].....]]]]]].]]]]].]]]]]]]...]]]]]..]]]]]].]]].........]]]]].....]].]]]].]]]]]].]]]].]]]]]]].]]]]
ENST00000609976	ENST00000627551	-42.9054	604	730	629	770	TGCCTTCACCTGACACCCTACTGAAATTTAAAACCCTACATCCTAGCCCCATTCTGCACTGAGCATGCCTTCTCTATCTTTCCTGCTTCGTTTTTTCTATAGCACTTACGACCACCTAAAATTCTAT	[[[[[[[[[[[[.[[[[[[[[[[[........[[[[[.[[[[[[[[[[[[[[[[..[[[[[..[[[.[[[[[.[[[[[[...[[[[[[[[[[...[[[[[..[[[[[[[.[[[[[[......[[[[[	GTGGATGGTGGTGGTGGTGGGTGATGGTGGTGGGTGGTGGGTGGCGGTGGTGGTGGGTGGTGAGGGGTGGTAGTGGTGGTGGGTGGTGGTTGGTGGTGGTGGATGGTGGTGGTTGGTGGTGGTGGGTGGTGGGTGGTGGGTG	]]]]]....]]]]]].]]]]]]].............]]]]].]]]]].]]]]].]]]]]].]]]]]]]]....]]]]]..]]]]]].]]]]]].]]]]......]].]]]..]]]]]]].]]]].....]]]]]]].]]]]]
ENST00000609976	ENST00000627551	-42.5473	604	730	860	989	TGCCTTCACCTGACACCCTACTGAAATTTAAAACCCTACATCCTAGCCCCATTCTGCACTGAGCATGCCTTCTCTATCTTTCCTGCTTCGTTTTTTCTATAGCACTTACGACCACCTAAAATTCTAT	[[[[.[[[[[[[.[[[[[.[[[[..[[[[[..[[[[[[[[.[[..[[[[[[[[[..[[[[[....[[[[[[[.[[[[[...[[[[[[........[[[[[..[[[[[[[..[[[[[......[[[[[	GTGGGTGGTGGGTGATGGTGGTGGGTGGTGGTGGGTGGTGGGTGGTGGTGGATGGTGGTGGTGGTGGTGGGTGGTGGTGGTGGTTGTGGTGGTGGTGGTGGGTGATGGTGGTGGGTGGTGGGTGGTGGTG	]]]]].]]]]].........]]]]]]]...]]]]].]]]]]].]]]]].]]].]]]].]]]]].....]]]]]].]]]...]].]]]]].]]].....]]]]]..]]]]...]]]]].]]]]]]].]]]]
ENST00000609976	ENST00000627551	-42.0048	604	720	597	723	TGCCTTCACCTGACACCCTACTGAAATTTAAAACCCTACATCCTAGCCCCATTCTGCACTGAGCATGCCTTCTCTATCTTTCCTGCTTCGTTTTTTCTATAGCACTTACGACCACCT	[[[[.[[[[[[[.[[[[[[[[[[..........[[[[.[[[[[..[[[[[[[[[..[[[[[.[[.[[[[.[[.[[[[[[...[[[[[[[[[[[..[[.....[[[[..[.[[[[[[[	GGGTGGTGGGTGGTGGTGGTTGGGTGGTGGTGGTGGATGGTGGTGGTGGTGGGTGATGGTGGTGGGTGGTGGGTGGCGGTGGTGGTGGGTGGTGAGGGGTGGTAGTGGTGGTGGGTGGTGGTTGGTG	]]]]]]].]..]]]]..]]..]]]]]].]]]]].]]]]]].]].]]]]....]].....]]]]]......]]]]]].]]]......]]]]]...]]]].]]]]]].]]]].]]]]]]].....]]]]
ENST00000609976	ENST00000627551	-41.7992	604	719	415	537	TGCCTTCACCTGACACCCTACTGAAATTTAAAACCCTACATCCTAGCCCCATTCTGCACTGAGCATGCCTTCTCTATCTTTCCTGCTTCGTTTTTTCTATAGCACTTACGACCACC	[[[[[[[[[[[[.[[[[[.[[[[..[[[....[[[[..[[[[[..[[[[....[[[[.....[[.[[[[[...[[[[[...[[[[[[.[..[[[[[[.....[[[[[[[..[[[[[	GGTGGGTGGCGGTGGTGGTGGGTGGTGAGGGGTGGTAGTGGTGGTGGGTGGTGGTGGGTGGTGGTGGTGGTGGGTGGTGGGTGGTGGTGGGTGGTGGTGGTGGTGGGTGGTGGGTGGTAGGTG	]]]]]............]]]]]]]..]]]]]].....]....]]]]]].]]]]].]]]]]...]].]]]].]]]]...]]]]].....]]]]...]]]..]]]]]]]]].]]]]]]].]]]]]
ENST00000609976	ENST00000627551	-41.6223	604	719	743	859	TGCCTTCACCTGACACCCTACTGAAATTTAAAACCCTACATCCTAGCCCCATTCTGCACTGAGCATGCCTTCTCTATCTTTCCTGCTTCGTTTTTTCTATAGCACTTACGACCACC	[[[[[.[[[[[[.[[[[[.[[[[.........[[[[..[[[[....[[[[[[[[..[[[[[.[[.[[[[[...[[[[[...[[[[[[.......[[[.....[[[[[[[.[[[[[[	GGTGGTGGTGGGTGGTGGGTGGTGGGTGATGGTGGTGGGTGATGGTGGCGAGTGGTGGTGGGTGGTGGGTGATGGTGGTGGGTGGTGGTGGGTGATGATGGTGGGTGGTGGTGGGTG	]]]]]].]]]]]]]..]]].]]]]]].]]]]]....]]]]]......]]...]]]]]..]]]]]].]]..]]]].....]]]]..]]]]]]]]].......]]]]]].....]]]]]
ENST00000609976	ENST00000627551	-41.5383	604	720	822	916	TGCCTTCACCTGACACCCTACTGAAATTTAAAACCCTACATCCTAGCCCCATTCTGCACTGAGCATGCCTTCTCTATCTTTCCTGCTTCGTTTTTTCTATAGCACTTACGACCACCT	[[[[[[[[[[...[[[[[.[[...........[[[[..[[[[[...[[[[[[[...[[[[[.[[.[[[[[...[[[[[...[[[[[[........[[.....[[[[[[[.[[[[[[[	GGGTGGTGGTGGGTGATGATGGTGGGTGGTGGTGGGTGGTGGGTGGTGGGTGATGGTGGTGGGTGGTGGTGGGTGGTGGGTGGTGGTGGATGGTG	]]]]]]].]]]]]]]..]].]]]]]].]]]]].]]]]]]]...]]]]]...]]]]].]].]]]]].....]]]].]]]]]]]..]]]]]].]]]]
ENST00000609976	ENST00000627551	-41.404	604	719	674	776	TGCCTTCACCTGACACCCTACTGAAATTTAAAACCCTACATCCTAGCCCCATTCTGCACTGAGCATGCCTTCTCTATCTTTCCTGCTTCGTTTTTTCTATAGCACTTACGACCACC	[[[[.[[[[[[[.[[[[[.[[...........[[[[..[[[[[[[[[[[[[[[...[[[[[....[[[[....[[[[[...[[[[[[.[..[[[[[[.....[[[[[[[.[[[[[[	GGTGGTGGTGGGTGGTGAGGGGTGGTAGTGGTGGTGGGTGGTGGTTGGTGGTGGTGGATGGTGGTGGTTGGTGGTGGTGGGTGGTGGGTGGTGGGTGATGGTG	]]]]]].]]]]]]]..]]]]]].....]....]]]]]].]]]]]..]]]].]]]]]...]]]]].]]]]]].]]]]..]]]].]]]]]]].]]]]]]].]]]]
ENST00000609976	ENST00000627551	-41.2291	604	730	524	638	TGCCTTCACCTGACACCCTACTGAAATTTAAAACCCTACATCCTAGCCCCATTCTGCACTGAGCATGCCTTCTCTATCTTTCCTGCTTCGTTTTTTCTATAGCACTTACGACCACCTAAAATTCTAT	[[[[.[[[[[...[[[[[.[[[[.........[[[[..[[[[[...[[[[[[[...[[[[[.[[.[[[[[...[[[[[[..[[[[[[.........[[[...[[[[....[[[[[[[[....[[[[[	GTGGGTGGTAGGTGGTGGGTGATGGTGGTGGGTGGTGGGTGGTGGGTGGTGGTGGGTGGTGGGTGATGGTGGTGGGTGGTGGGTGGTGGTGGTTGGGTGGTGGTGGTGGATGGTG	]]]]]...]]]]]]]].]]]].]]].]]]]]]....]]]]]].]]]]]...]]...]]]]]...]]]]].]].]]]]]..]]]].....]]]].]]]]]..]]]]].....]]]]
ENST00000609976	ENST00000627551	-41.1836	604	720	802	909	TGCCTTCACCTGACACCCTACTGAAATTTAAAACCCTACATCCTAGCCCCATTCTGCACTGAGCATGCCTTCTCTATCTTTCCTGCTTCGTTTTTTCTATAGCACTTACGACCACCT	[[[[.[[[[[[[.[[[[[.[[[[.........[[[[..[[[[.....[[[[[[...[[[[[.[[.[[[[[...[[[[[...[[[[[[[[[[[[...[[[[..[[[[....[[[[[[[	GGGTGGTGGGTGATGGTGGTGGGTGGTGGTGGGTGATGATGGTGGGTGGTGGTGGGTGGTGGGTGGTGGGTGATGGTGGTGGGTGGTGGTGGGTGGTGGGTGGTGGTG	]]]]]]].]]]]...]]]].]]]]]].]]]]]]....]]]]].]]]]]...]]...]]]]]...]]]]]].]]]].....]]]]..]]]]]]]]].]]]]]]].]]]]
ENST00000609976	ENST00000627551	-40.6238	604	717	404	537	TGCCTTCACCTGACACCCTACTGAAATTTAAAACCCTACATCCTAGCCCCATTCTGCACTGAGCATGCCTTCTCTATCTTTCCTGCTTCGTTTTTTCTATAGCACTTACGACCA	[[[[[[[[[[[[.[[[[[[[[[[..[[[[[..[[[[..[[[[[..[[[[[[[[[..[[[[[.[[.[[[[....[[[[[[[.[[[[[[.[[[[...[[[[[..[[[[[[[.[[[[	TGGTGGTGGGTGGTGGGTGGCGGTGGTGGTGGGTGGTGAGGGGTGGTAGTGGTGGTGGGTGGTGGTGGGTGGTGGTGGTGGTGGGTGGTGGGTGGTGGTGGGTGGTGGTGGTGGTGGGTGGTGGGTGGTAGGTG	]]]].]]]]]]]]]]]].]]]].....]]]]]]......]]]]]]]....]]]]]]...]]]]]..]]]]]].]]]......]]]]]..]]]].....]]]]]..]]]]]].]]]].....]]]]]]].]]]]]
ENST00000609976	ENST00000627551	-40.362	604	730	777	903	TGCCTTCACCTGACACCCTACTGAAATTTAAAACCCTACATCCTAGCCCCATTCTGCACTGAGCATGCCTTCTCTATCTTTCCTGCTTCGTTTTTTCTATAGCACTTACGACCACCTAAAATTCTAT	[[[[[[[[[[[[.[[[[[.[[[[..[[[[[..[[[[..[[[[[...[[[[[[[[..[[[[..[[.[[[[[...[[[[[...[[[[[[........[[[[[..[[[[[....[[[[[......[[[[[	GTGGGTGATGGTGGCGAGTGGTGGTGGGTGGTGGGTGATGGTGGTGGGTGGTGGTGGGTGATGATGGTGGGTGGTGGTGGGTGGTGGGTGGTGGGTGATGGTGGTGGGTGGTGGTGGGTGGTGGGTG	]]]]]....]]]]].]]]]]...]]]]].]]]]]].]]]]]....]]]]]]]....]]]]........]]]]]].]].]]]]]..]]]]..]]]]]..]]]]...]]]]]....]]]]]]].]]]]]
ENST00000609976	ENST00000627551	-40.1718	604	720	752	896	TGCCTTCACCTGACACCCTACTGAAATTTAAAACCCTACATCCTAGCCCCATTCTGCACTGAGCATGCCTTCTCTATCTTTCCTGCTTCGTTTTTTCTATAGCACTTACGACCACCT	[[[[[.[[[[[[.[[.[[[[[[[...[[....[[[[..[[[[[..[[[[....[[[[.[[[....[[[[.[[[[[[[[...[[[[[[.[[[[...[[[[[..[[[[[[[.[[[[[[[	GGGTGGTGGGTGGTGGGTGATGGTGGTGGGTGATGGTGGCGAGTGGTGGTGGGTGGTGGGTGATGGTGGTGGGTGGTGGTGGGTGATGATGGTGGGTGGTGGTGGGTGGTGGGTGGTGGGTGATGGTGGTGGGTGGTGGTGGGTG	]]]]]]].....]]]]]]]......]]]]].......]]]]......]]]]]].]]]]]].]].]]]].]]]...]]]].]]]].........]]]]].....]]]]...]].]]]]]]]...]]....]]]]]].....]]]]]
ENST00000609976	ENST00000627551	-39.6668	603	720	882	1009	ATGCCTTCACCTGACACCCTACTGAAATTTAAAACCCTACATCCTAGCCCCATTCTGCACTGAGCATGCCTTCTCTATCTTTCCTGCTTCGTTTTTTCTATAGCACTTACGACCACCT	[[[[[.[[[[[.[.[[[[[.[[[[..[[[[[..[[[[..[[[[[..[[[[[[[.[[[[.....[[.[[[[[...[[[[[....[[[[[[[[[[[...[[[[..[[[[[[[.[[[[[[[	GGGTGGTGGTGGGTGGTGGGTGGTGGTGGATGGTGGTGGTGGTGGTGGGTGGTGGTGGTGGTTGTGGTGGTGGTGGTGGGTGATGGTGGTGGGTGGTGGGTGGTGGTGGTGGGTGCTGGTGGTGGTAT	]]]]]]].]]]]]]]....]]]]....]]]]]].]]]]].]]]]].]]]]]...]].]]]].....]]]].]]]...]]]]]........]]]]..]]]]]..]]]]...]]]]]].]]]]].]]]]]
ENST00000609976	ENST00000627551	-37.6215	127	203	177	253	AGTCTCAGCTACTTGGGAGGCTGAGGCAGGAGAATGGCATGAACCCGGGAGGCAGAAGTTGCAGTGAGCCGAGATTG	[[[[[[[[[[[[[[[[[[[[[[[[[[[[.[[[[[[[[[.[[.[[[[[[[[[[[.[[.[[[[[[[[[[[[[[[[[[[[	CAATCTCGGCTCACTGCAACCTCCGCCTCCCGGGTCCAAGCCATTCTTGTGCCTTAGCCTCCTGAGTAGCTGGGATT	]]]]]]]]]]]]]]]]]]]].]].]]]]]]]]]]].]].]]]]]]]]].]]]]]]]]]]]]]]]]]]]]]]]]]]]]
ENST00000609976	ENST00000627551	-31.7406	636	736	802	902	ACCCTACATCCTAGCCCCATTCTGCACTGAGCATGCCTTCTCTATCTTTCCTGCTTCGTTTTTTCTATAGCACTTACGACCACCTAAAATTCTATATATTT	[[[[..[[[[[...[[[[[[[[..[[[[[....[[[[[...[[[[[[..[[[[[[[[[[[[...[[[[..[[[[[[[.[[[[[[....[[[[....[[[[[	GGGTGGTGGGTGATGGTGGTGGGTGGTGGTGGGTGATGATGGTGGGTGGTGGTGGGTGGTGGGTGGTGGGTGATGGTGGTGGGTGGTGGTGGGTGGTGGGT	]]]]]..]]]]...]]]]]]........]]]]]]]...]]]].]]]]]].]]]]]]....]]]]]].]]]]].]]]]]..]]]]]].]].]]]]]..]]]]
ENST00000609976	ENST00000627551	-30.8965	636	730	853	931	ACCCTACATCCTAGCCCCATTCTGCACTGAGCATGCCTTCTCTATCTTTCCTGCTTCGTTTTTTCTATAGCACTTACGACCACCTAAAATTCTAT	[[[[.....[[..[[[[[[[[[..[[[[[.[[.[[[[[...[[[[[...[[[[[[.........[[[...[[[[[[[..[[[[[......[[[[[	GTGGGTGGTGGGTGGTGGGTGATGGTGGTGGGTGGTGGTGGGTGGTGGGTGGTGGTGGATGGTGGTGGTGGTGGTGGGT	]]]]].]]]]]...]]]]]]].]]].]]]]]].]]]]].]]]]]]]...]]]]]..]]]]]].]]]......]].]]]]
ENST00000609976	ENST00000627551	-29.0957	603	730	930	1009	ATGCCTTCACCTGACACCCTACTGAAATTTAAAACCCTACATCCTAGCCCCATTCTGCACTGAGCATGCCTTCTCTATCTTTCCTGCTTCGTTTTTTCTATAGCACTTACGACCACCTAAAATTCTAT	[[[[[.[[[[[.[.[[[[[...............[[[[[[......[[[[....[[[[........[[[[....[[[[[...[[[[[[.........[[[[..[[[[.[[.[[[[[[.......[[[[	GTGGTGGTGGTGGTTGTGGTGGTGGTGGTGGGTGATGGTGGTGGGTGGTGGGTGGTGGTGGTGGGTGCTGGTGGTGGTAT	]]]].]]]]]].]]...]]]]]]]].]]]]]].]]]]].]]]].]]]].]]]].]]]].]].]]]]]].]]]]].]]]]]
ENST00000609976	ENST00000627551	-28.7933	636	736	862	952	ACCCTACATCCTAGCCCCATTCTGCACTGAGCATGCCTTCTCTATCTTTCCTGCTTCGTTTTTTCTATAGCACTTACGACCACCTAAAATTCTATATATTT	[[[[[[[[.[[..[[[[[[[[[..[[[[[....[[[[[[[.[[[[[...[[[[[[.......[[[.....[[[[..[.[[[[[[....[[[[....[[[[[	GGGTGGTGGGTGATGGTGGTGGGTGGTGGTGGGTGGTGGGTGGTGGTGGATGGTGGTGGTGGTGGTGGGTGGTGGTGGTGGTTGTGGTGGT	]]]]]..]]]]...]]]]]].]..]]]]..]]].]]]]]].]]]]].]]].]]]].]]]]].....]]]]]].]]]...]].]]]]].]]]
ENST00000609976	ENST00000627551	-23.7846	606	663	395	445	CCTTCACCTGACACCCTACTGAAATTTAAAACCCTACATCCTAGCCCCATTCTGCACT	[[[[[[[[...[[[[[[[[[[.........[[[[..[[[[[...[[[[[[[.[[[[[[	AGTGCGTGATGGTGGTGGGTGGTGGGTGGCGGTGGTGGTGGGTGGTGAGGG	]]]]]].]]]]].]].]]]]]..]]]]..]]]]]].]]]]...]]]]]]]]
ENST00000609976	ENST00000627551	-21.0825	669	730	449	507	TGCCTTCTCTATCTTTCCTGCTTCGTTTTTTCTATAGCACTTACGACCACCTAAAATTCTAT	[[[[[...[[[[[[..[[[[[[.........[[[[..[[[[[[[.[[[[[[.......[[[[	GTAGTGGTGGTGGGTGGTGGTGGGTGGTGGTGGTGGTGGGTGGTGGGTGGTGGTGGGTG	]]]].]]]]]]........]]]]]]]...]]]].]]]]]]....]]]]]]....]]]]]
ENST00000609976	ENST00000627551	-20.7073	669	728	443	507	TGCCTTCTCTATCTTTCCTGCTTCGTTTTTTCTATAGCACTTACGACCACCTAAAATTCT	[[[[[...[[[[[[..[[[[[[.........[[[[..[[[[[[[..[[[[[....[[[[[	GGGGTGGTAGTGGTGGTGGGTGGTGGTGGGTGGTGGTGGTGGTGGGTGGTGGGTGGTGGTGGGTG	]]]]].........]]]]]......]]]]]]]...]]]].]]]]]]....]]]]]]....]]]]]
ENST00000609976	ENST00000627551	-19.7539	669	730	757	819	TGCCTTCTCTATCTTTCCTGCTTCGTTTTTTCTATAGCACTTACGACCACCTAAAATTCTAT	[[[[.[[[[[[[[...[[[[[[.[[[[...[[.....[[[[[[[..[[[[[......[[[[[	GTGGGTGGTGGGTGATGGTGGTGGGTGATGGTGGCGAGTGGTGGTGGGTGGTGGGTGATGGTG	]]]]].]]]]].........]]]]]]]..]].]]]]......]]]]]].]]]]]].]].]]]]
ENST00000609976	ENST00000627551	-19.4958	669	730	727	783	TGCCTTCTCTATCTTTCCTGCTTCGTTTTTTCTATAGCACTTACGACCACCTAAAATTCTAT	[[[[[...[[[[[...[[[[[[...[[[...[[[[..[[[[..[[[[[[[[......[[[[[	GTGGATGGTGGTGGTTGGTGGTGGTGGGTGGTGGGTGGTGGGTGATGGTGGTGGGTG	]]]]]....]]]]]]]]..]]]]....]]]].]]].]]]]]].]]]]]....]]]]]
ENST00000609976	ENST00000627551	-19.0511	669	730	750	792	TGCCTTCTCTATCTTTCCTGCTTCGTTTTTTCTATAGCACTTACGACCACCTAAAATTCTAT	[[[[....[[[[[...[[[[[[.........[[[...[[[[[[[..[[[[[......[[[[[	GTGGGTGGTGGGTGGTGGGTGATGGTGGTGGGTGATGGTGGCG	]]]]].]]]]]...]]]]]]].]]].]]]]]].]]]]].]]]]
ENST00000609976	ENST00000627551	-18.3933	658	730	957	1018	TGCACTGAGCATGCCTTCTCTATCTTTCCTGCTTCGTTTTTTCTATAGCACTTACGACCACCTAAAATTCTAT	[[[[[...[[[[[[[....[[[[[...[[[[[[.........[[[[..[[[[[[[.[[[[[[......[[[[[	GTGGGTGATGGTGGTGGGTGGTGGGTGGTGGTGGTGGGTGCTGGTGGTGGTATGTGTGTGTG	]]]]]....]]]]]].....]]]]]]]]]]].]]]]]]....]]]]].]]]]]]]..]]]]]
