# Supplementary material for: Identification of mitochondrial permeability transition-related lncRNAs as quantitative biomarkers for the prognosis and therapy of breast cancer
Source: Front Genet. 2025 Mar 26;16:1510154. doi: 10.3389/fgene.2025.1510154 (PMC11979797; doi:10.3389/fgene.2025.1510154)
Supplement: Supplementary file 1 [file DataSheet1.zip › supplementary material/RNA base-pairing/RIblast-ENST00000623111-ENST00000301263.txt]

query_id	target_id	energy	query_left	query_right	target_left	target_right	query_seq	query_str	target_seq	target_str
ENST00000623111	ENST00000301263	-24.7689	23757	23803	482	529	AAGAGAGGAGAGAAGGGAGGGGGGAGAGAGAGAGGAGGGGGGAGGGG	[[[[[[[[.[[[.[[[[[[[[[[.........[[[[[[[[.[[[[[[	CCCCTCATGCCTTTCCTTCCCTTTCTCTGGGGATTCCACACCTCTCTT	]]]]]]...]]]]]]]].]]]]]]]]]].....]]]....]]]]]]]]
ENST00000623111	ENST00000301263	-22.927	23705	23743	483	537	GGAGGGGGGAGAGAGAGAGAAAGGAGAGGGGGAGGGGGG	[[..[[[[[[[[[[[.[[[[[[[[.[[[[[[[[[[.[[[	CCCTCATGCCTTTCCTTCCCTTTCTCTGGGGATTCCACACCTCTCTTCCCCAGCC	]]].....]]]]]]]]]]]]]]]]]]..............]]]]]]]]]]]..]]
ENST00000623111	ENST00000301263	-22.7844	25391	25444	369	414	AGGCTGAGGGAGGTGTAGGCGATCTGTGAGGTGGATGGCTGGTCGGTGTAGTGT	[[[[[[[[[[..[[[..[[[[[.......[[[[[...[[.[[[.[[[[[[[[[[	ACGCTGCACCCACCCGCACCGCCCTCGCCCACAGTGCCCTCAGCCT	]]]]]]]]]].]]].]].]]]]].]]]]]]]]....]]]]]]]]]]
ENST00000623111	ENST00000301263	-22.659	25095	25131	370	415	CAGGCTGGGGGCAGGGGCTGGGCGGGGGGTGGTGGCG	[[[[[[[[[[[[[.[[[[.[[[[[[.[[[[[[.[[[[	CGCTGCACCCACCCGCACCGCCCTCGCCCACAGTGCCCTCAGCCTG	]]]]....]]]]]]...]]]]]]..]]]]....]]]]]]]]]]]]]
ENST00000623111	ENST00000301263	-21.7492	23763	23815	484	537	GGAGAGAAGGGAGGGGGGAGAGAGAGAGGAGGGGGGAGGGGAAGGGGGTGGGG	[[......[[[[[[[[[[.....[[[.[[[[[[[[[.[[[[[[[[[.[[[[[[	CCTCATGCCTTTCCTTCCCTTTCTCTGGGGATTCCACACCTCTCTTCCCCAGCC	]]]]]].]]]]]]]]].]]]]]]]]].....]]]....]]]]]]]]]]....]]
ENST00000623111	ENST00000301263	-21.0922	33518	33555	373	408	AGGGCACTGAGGGCTGAGAAGGGGCAGGGGAAGGGGCA	[[[[[[[[[.[[[[......[[[[[.[[[...[[[[[[	TGCACCCACCCGCACCGCCCTCGCCCACAGTGCCCT	]]].]]].]]].....]]]]].]]]].]]]]]]]]]
ENST00000623111	ENST00000301263	-20.947	23771	23814	377	414	GGGAGGGGGGAGAGAGAGAGGAGGGGGGAGGGGAAGGGGGTGGG	[[[..[[[[[..........[..[[[.[[[[[...[[[[[[[[[	CCCACCCGCACCGCCCTCGCCCACAGTGCCCTCAGCCT	]]]]]]]...]].]]]]].]]].]....]]]]]..]]]
ENST00000623111	ENST00000301263	-19.9356	23748	23796	482	509	AGAGAGAGAAAGAGAGGAGAGAAGGGAGGGGGGAGAGAGAGAGGAGGGG	[[[[[[[[............[[[[[[[[[[.............[[[[[[	CCCCTCATGCCTTTCCTTCCCTTTCTCT	]]]]]]...]]]]]]]]]].]]]]]]]]
ENST00000623111	ENST00000301263	-19.621	50499	50526	482	507	GGAGAGGAGAGGAGAGGTGTGGTGGGGG	[[[[[[[.[[[[[[[[[[[[[..[[[[[	CCCCTCATGCCTTTCCTTCCCTTTCT	]]]]]]]]]]]]]]]]]].]]]]]]]
ENST00000623111	ENST00000301263	-19.406	44711	44739	482	508	GGGGAAGGTGGAGGGAAGGAAGAGAGGGG	[[[[[[[[.[[[[[[[[[[....[[[[[[	CCCCTCATGCCTTTCCTTCCCTTTCTC	]]]]]]...]]]]]]]]]]]]]]]]]]
ENST00000623111	ENST00000301263	-19.3665	23299	23341	371	412	GCTGTGTGTGTGCTGGGGGAGGTGGCAAGTGGGGGGATGCAGC	[[[[.[...[[[[[[.[[[.[[[[[...[[[[[[[[.[[[[[[	GCTGCACCCACCCGCACCGCCCTCGCCCACAGTGCCCTCAGC	]]]]]]]]].]]]]].]]]]]....]]].]]]]]].].]]]]
ENST00000623111	ENST00000301263	-19.3493	20777	20803	515	541	TTGGGCTGGGGAGGAGGGGAATTGGGG	[[[[[[[[[[[[[[[[[[[...[[[[[	TTCCACACCTCTCTTCCCCAGCCGCAA	]]]]]..]]]]]]]]]]]]]]]].]]]
ENST00000623111	ENST00000301263	-19.1515	23761	23803	423	467	GAGGAGAGAAGGGAGGGGGGAGAGAGAGAGGAGGGGGGAGGGG	[[[[......[[[..[[[[[...[[[[..[[.[[[[[[.[[[[	CCCTGAGCCTCCTGGCCGTCATCTTAGCCCCCAGCCTGTGACCTT	]]]]...]]]]]]..]]....]]]]..]]]]]..]]]....]]]]
ENST00000623111	ENST00000301263	-19.0902	25095	25137	377	415	CAGGCTGGGGGCAGGGGCTGGGCGGGGGGTGGTGGCGACAGGG	[[[[[[[[[[[[[.....[[[[[.[[[[[[[[[[.[[...[[[	CCCACCCGCACCGCCCTCGCCCACAGTGCCCTCAGCCTG	]]]...]]]]]]]]]]]]]]]]]...]]]]]]]]]]]]]
ENST00000623111	ENST00000301263	-18.9566	23714	23741	482	509	AGAGAGAGAGAAAGGAGAGGGGGAGGGG	[[[[[[[[.[.[[[[[[[[[..[[[[[[	CCCCTCATGCCTTTCCTTCCCTTTCTCT	]]]]]]...]]]]]]]]].]]]]]]]]]
ENST00000623111	ENST00000301263	-18.7799	25103	25127	1	25	GGGCAGGGGCTGGGCGGGGGGTGGT	[[[[[.[[[[[[[[[[[[[[..[[[	GCCCACCCCCGCCCAGCCCGTGCCT	]]]..]]]]]]]]]]]]]].]]]]]
ENST00000623111	ENST00000301263	-18.5298	25391	25447	377	414	AGGCTGAGGGAGGTGTAGGCGATCTGTGAGGTGGATGGCTGGTCGGTGTAGTGTGGG	[[[[[[[[[[.............[[[[[.[[[[.......[[.[[[[[[.[.[[[[[	CCCACCCGCACCGCCCTCGCCCACAGTGCCCTCAGCCT	]]]]]].]]]]]].]].]]]]]]]]]..]]]]]]]]]]
ENST00000623111	ENST00000301263	-18.4475	23704	23743	483	532	GGGAGGGGGGAGAGAGAGAGAAAGGAGAGGGGGAGGGGGG	[[[[[[[[[[.[[[..[[[[[[[[[.[[[[[[[[[[.[[[	CCCTCATGCCTTTCCTTCCCTTTCTCTGGGGATTCCACACCTCTCTTCCC	]]].....]]]]]]]]]]]]]]]]]]].....]]].....]]]]]]]]]]
ENST00000623111	ENST00000301263	-18.426	23720	23743	482	509	AGAGAAAGGAGAGGGGGAGGGGGG	[[[[[[[[[.[[[[[[[.[[[[[[	CCCCTCATGCCTTTCCTTCCCTTTCTCT	]]]]]].....]]]]]]].]]]]]]]]]
ENST00000623111	ENST00000301263	-18.1816	36067	36111	377	414	GGGCTGGGAGGTGACGCTGGTGGGCTGGGAGGGAGGGGCGGGGGG	[[[[[[[[.[[[[......[[[[[[...[[[[[.[[.[[[[[[[[	CCCACCCGCACCGCCCTCGCCCACAGTGCCCTCAGCCT	]]].]]]]].]].]]]]]]]]]]]..]]]]]]]]]]]]
ENST00000623111	ENST00000301263	-18.0832	50460	50500	484	531	GGAATGTGAGAGGGAGAGAGAGAGGGAGAGGAGAGGAGAGG	[[[....[[[[[[...[[[[[[[[[[[.[[[[[[[[.[[[[	CCTCATGCCTTTCCTTCCCTTTCTCTGGGGATTCCACACCTCTCTTCC	]]]]...]]]]]]]]]]]]]]]]]]]............]]]]]].]]]
ENST00000623111	ENST00000301263	-17.9249	50499	50520	517	537	GGAGAGGAGAGGAGAGGTGTGG	[[...[[.[[[[[[[[[[[[[[	CCACACCTCTCTTCCCCAGCC	]]]]]]]]]]]]]].]]..]]
ENST00000623111	ENST00000301263	-17.3677	23710	23735	482	509	GGGGAGAGAGAGAGAAAGGAGAGGGG	[[[[[[[[.[[[.[[[[[[.[[[[[[	CCCCTCATGCCTTTCCTTCCCTTTCTCT	]]]]]]...]]]]]].]]].]]]]]]]]
ENST00000623111	ENST00000301263	-17.2185	50459	50522	370	414	AGGAATGTGAGAGGGAGAGAGAGAGGGAGAGGAGAGGAGAGGAGAGGAGAGGAGAGGTGTGGTG	[[[.......[[[[[.........[[[......[[[[...[[....[...[[...[[[[[[[[[	CGCTGCACCCACCCGCACCGCCCTCGCCCACAGTGCCCTCAGCCT	]]]]]]]]]...]].].]]..]]]].]]]......]]]]]..]]]
ENST00000623111	ENST00000301263	-17.011	44704	44725	483	507	AGAGAGTGGGGAAGGTGGAGGG	[[[[[[.[[[[[[[[[[[[[[[	CCCTCATGCCTTTCCTTCCCTTTCT	]]]]].]]]]]]]]]]...]]]]]]
ENST00000623111	ENST00000301263	-16.9055	50482	50505	484	509	AGGGAGAGGAGAGGAGAGGAGAGG	[[[[[[[[[.[[[[[[[[[.[[[[	CCTCATGCCTTTCCTTCCCTTTCTCT	]]]]...]]]]]]]]].]]]]]]]]]
ENST00000623111	ENST00000301263	-16.8206	23783	23810	483	509	AGAGAGAGGAGGGGGGAGGGGAAGGGGG	[[[[[[[[[.[[[[[[[[[....[[[[[	CCCTCATGCCTTTCCTTCCCTTTCTCT	]]]]]...]]]]]]]]].]]]]]]]]]
ENST00000623111	ENST00000301263	-16.7585	23705	23735	482	507	GGAGGGGGGAGAGAGAGAGAAAGGAGAGGGG	[[[[[[[[[[[.......[[[[[[.[[[[[[	CCCCTCATGCCTTTCCTTCCCTTTCT	]]]]]]...]]]]]]]]]]]]]]]]]
ENST00000623111	ENST00000301263	-16.7047	44711	44746	444	471	GGGGAAGGTGGAGGGAAGGAAGAGAGGGGGCAGAGG	[[[[[[[[[...[[[..........[[[[[[.[[[[	TCTTAGCCCCCAGCCTGTGACCTTCCCC	]]]].]]]]]]..]]]...]]]]]]]]]
ENST00000623111	ENST00000301263	-16.5505	50459	50525	377	414	AGGAATGTGAGAGGGAGAGAGAGAGGGAGAGGAGAGGAGAGGAGAGGAGAGGAGAGGTGTGGTGGGG	[[[.......[[[[[.........[[[...........[[[[.............[[[[[[[..[[[	CCCACCCGCACCGCCCTCGCCCACAGTGCCCTCAGCCT	]]]..]]]]]]]..]]]].]]]......]]]]]..]]]
ENST00000623111	ENST00000301263	-16.5116	23762	23802	2	25	AGGAGAGAAGGGAGGGGGGAGAGAGAGAGGAGGGGGGAGGG	[[[......[[[....[[[.............[[[[[.[[[	CCCACCCCCGCCCAGCCCGTGCCT	]]].]]]]].]]]..]]]...]]]
ENST00000623111	ENST00000301263	-16.377	44710	44731	515	534	TGGGGAAGGTGGAGGGAAGGAA	[[[[[[[[..[[[[[...[[[[	TTCCACACCTCTCTTCCCCA	]]]]...]]]]]]]]]]]]]
ENST00000623111	ENST00000301263	-16.3547	25103	25129	3	25	GGGCAGGGGCTGGGCGGGGGGTGGTGG	[[[[[.[[[[[[[[[[[[....[[[[[	CCACCCCCGCCCAGCCCGTGCCT	]]]]]]]]]]]]]]]]].]]]]]
ENST00000623111	ENST00000301263	-16.067	50504	50532	444	473	GGAGAGGAGAGGTGTGGTGGGGGCTGAGA	[[...[[.[[[[[..[[[[[[[[[[[[[[	TCTTAGCCCCCAGCCTGTGACCTTCCCCCC	]]]]]]]]]]]].]]....]]]]].]].]]
ENST00000623111	ENST00000301263	-16.0041	48747	48778	378	408	AGGGTGCTGCCTGGGGAGGGTGTGTGCTGTGG	[[[[[[[[[..[[[[[[[[[[[.[[[[.[[[[	CCACCCGCACCGCCCTCGCCCACAGTGCCCT	]]]]..]]]]]]]]]]].]]]]]]]]]]]]]
