# Supplementary material for: Identification of mitochondrial permeability transition-related lncRNAs as quantitative biomarkers for the prognosis and therapy of breast cancer
Source: Front Genet. 2025 Mar 26;16:1510154. doi: 10.3389/fgene.2025.1510154 (PMC11979797; doi:10.3389/fgene.2025.1510154)
Supplement: Supplementary file 1 [file DataSheet1.zip › supplementary material/RNA base-pairing/RIblast-ENST00000623111-ENST00000359534.txt]

query_id	target_id	energy	query_left	query_right	target_left	target_right	query_seq	query_str	target_seq	target_str
ENST00000623111	ENST00000359534	-28.7115	23773	23816	2811	2844	GAGGGGGGAGAGAGAGAGGAGGGGGGAGGGGAAGGGGGTGGGGA	[[[[[[[.............[[.[[[[[[[[[[[[[[[[[[.[[	TCACTGCCCGCCTTCCCCTCCCACCAGCCCCCTT	]].]]]]]].]]]]]]]]]]]].]]..]]]]]]]
ENST00000623111	ENST00000359534	-26.6972	23763	23815	2771	2831	GGAGAGAAGGGAGGGGGGAGAGAGAGAGGAGGGGGGAGGGGAAGGGGGTGGGG	[[[[....[[[[[[.[[[...[[[..[[[..[[[[[[[[[[[[[[.[[[[[[[	TCCTGCTGTCTTCTCCTTCCCTGTGCCCTGAACAAGGACCTCACTGCCCGCCTTCCCCTCC	]]]]]]].]]]]]]]]]]]]]]....]]]..........]]]....]]].]]]]]].]]]]
ENST00000623111	ENST00000359534	-26.6228	23774	23815	2809	2844	AGGGGGGAGAGAGAGAGGAGGGGGGAGGGGAAGGGGGTGGGG	[[[[[[[............[[.[[[[[[[[[[[[.[[.[[[[	CCTCACTGCCCGCCTTCCCCTCCCACCAGCCCCCTT	]]]].....]].]]]]]]]]]]]].]]..]]]]]]]
ENST00000623111	ENST00000359534	-26.3408	23762	23802	2758	2799	AGGAGAGAAGGGAGGGGGGAGAGAGAGAGGAGGGGGGAGGG	[[[.[...[[[[[[[[[[[[[[.[[..[[[[.[[[[[.[[[	CCTGCACTCCCAATCCTGCTGTCTTCTCCTTCCCTGTGCCCT	]]]...]]]]]..]]]].]].]]]]]]]]]]]]]]...]]]]
ENST00000623111	ENST00000359534	-25.3388	37046	37104	3352	3430	CTTGCCCTGCCTCTTCCCTCCTCTGCCCACCTCTCCCTCCCTCCCCTTTTCTTTCCTGC	[[[[[[[.[[[[[[.[[[.....[[[[[.[[.[[[[[[[..[[[[[[[[[[[...[[[[	GCAGAGGTGGAGAAGGGGACACTGAGGTGAGCAAAAGCAGGAAGGGGCATCCACTGCGGGTGACTGGAGGCCGGGCAGG	]]]]....]]]]]]]]]]]....]]]].]]]........]]...]]]]]........]]].....]]]]]].]]]]]]]
ENST00000623111	ENST00000359534	-24.6524	50470	50535	2743	2799	AGGGAGAGAGAGAGGGAGAGGAGAGGAGAGGAGAGGAGAGGAGAGGTGTGGTGGGGGCTGAGACGG	[[[[........[[[[[.[[[[[[[[[.[[...[[[[..[[...[[[[[[[..[[[[[[[...[[[	CCGCTGGCCCCAGGACCTGCACTCCCAATCCTGCTGTCTTCTCCTTCCCTGTGCCCT	]]].]]]]]]].....]]]]]]].]]..]]]].]].]]]]]]]]]]]]]]...]]]]
ENST00000623111	ENST00000359534	-24.33	37049	37092	2392	2437	GCCCTGCCTCTTCCCTCCTCTGCCCACCTCTCCCTCCCTCCCCT	[[[[[[[[[.....[[[[[[..[[[[[[[[[.[[[[[...[[[[	GGGGTGGAGGCTGCTGGAGGTGGGAGTGAGGAGATGAGGGCAGGGT	]]]].]]]]].....]]]]]]]]]...]]]]]]....]]]]]]]]]
ENST00000623111	ENST00000359534	-24.2993	23762	23816	1852	1891	AGGAGAGAAGGGAGGGGGGAGAGAGAGAGGAGGGGGGAGGGGAAGGGGGTGGGGA	[[[........[[[[[[[[......[[[[[.[[[[[.........[[[[[[[[[[	TCCCCACCCCACCTTTGATGGCCTCTTCCCCCCTCACCCT	]]]]]]]]]].]]]]].....]]]]].]]]]]]]]..]]]
ENST00000623111	ENST00000359534	-23.8536	36240	36288	2809	2844	GAGGGGGAGAGGGGGGAGGGGAGAGGAGGGAGGGAAGGGCAGAAGGTGG	[[[[[[[....[[[[[[[[[[[.[[[..........[[[[[[...[.[[	CCTCACTGCCCGCCTTCCCCTCCCACCAGCCCCCTT	]].].]]]]]].]]]]]]]]]]]].]]..]]]]]]]
ENST00000623111	ENST00000359534	-23.7077	44707	44748	2809	2844	GAGTGGGGAAGGTGGAGGGAAGGAAGAGAGGGGGCAGAGGGG	[[[.[[[[..[[[[[.[[[[[[[........[[[[[[.[[[[	CCTCACTGCCCGCCTTCCCCTCCCACCAGCCCCCTT	]]]].]]]]]].]]]]]]]...]]]]]..]]]]]]]
ENST00000623111	ENST00000359534	-23.0992	25350	25374	2820	2842	GGGGGCGGGAGATGGAGGGGAAGGC	[[[[[[.[[....[[[[[[[[[[[[	GCCTTCCCCTCCCACCAGCCCCC	]]]]]]]]]]]]..]].]]]]]]
ENST00000623111	ENST00000359534	-22.8435	23752	23815	2737	2792	AGAGAAAGAGAGGAGAGAAGGGAGGGGGGAGAGAGAGAGGAGGGGGGAGGGGAAGGGGGTGGGG	[[.[[[.[[[[[[[.[[.[[[[....[[[[[......[[[...[[[[......[[.[[[[[[[[	CCCTGCCCGCTGGCCCCAGGACCTGCACTCCCAATCCTGCTGTCTTCTCCTTCCCT	]]]]]]]].]]..]]]]....]]]...]]]]]..]]]].]].]]]]]]].]]].]]
ENST00000623111	ENST00000359534	-22.7747	48912	48969	3354	3400	TGTTTCTTTCTCTGTCCATTGCTCCCTCCTTCTCCTCTTTCTGTCCCCAGCCTCCTCT	[[[[[[[[[[[[[.....[[[[[[.........[[[[....[[[[[[[..[[.[[[[[	AGAGGTGGAGAAGGGGACACTGAGGTGAGCAAAAGCAGGAAGGGGCA	]]]]].]]....]]]]]]]..]]]].]]]]]].]].]]]]]]]]]]]
ENST00000623111	ENST00000359534	-22.6575	23761	23803	2809	2844	GAGGAGAGAAGGGAGGGGGGAGAGAGAGAGGAGGGGGGAGGGG	[[[[......[[..[[.[[[[[.......[[[[[[[[[.[[[[	CCTCACTGCCCGCCTTCCCCTCCCACCAGCCCCCTT	]]]]....]]].]]]]]].]]]]].]]..]].]]]]
ENST00000623111	ENST00000359534	-22.3699	23708	23743	2817	2843	GGGGGGAGAGAGAGAGAAAGGAGAGGGGGAGGGGGG	[[[[[[.............[[.[[[[[[[[[[.[[[	CCCGCCTTCCCCTCCCACCAGCCCCCT	]]].]]]]]]]]]]...]]..]]]]]]
ENST00000623111	ENST00000359534	-22.2934	37046	37092	2392	2435	CTTGCCCTGCCTCTTCCCTCCTCTGCCCACCTCTCCCTCCCTCCCCT	[[[[[[[[.........[[[[[[..[[[[[[[[[.[[[[[...[[[[	GGGGTGGAGGCTGCTGGAGGTGGGAGTGAGGAGATGAGGGCAGG	]]]].]]]]].....]]]]]]]]]...]]]]]]...]]]]]]]]
ENST00000623111	ENST00000359534	-22.2685	37050	37098	2597	2643	CCCTGCCTCTTCCCTCCTCTGCCCACCTCTCCCTCCCTCCCCTTTTCTT	[[[.[[.[[[.[[[..[[[[[[....[[[[[[[[[[....[[....[[[	AAGTGGTAGGAGGGAGAGTAGCAGAGCATGGGTTACTGGAAGCCGGG	]]].]]..]]]]]]]]]]..]]]]]]...]]].....]]].]].]]]
ENST00000623111	ENST00000359534	-22.1057	23751	23804	654	701	GAGAGAAAGAGAGGAGAGAAGGGAGGGGGGAGAGAGAGAGGAGGGGGGAGGGGA	[[[[[[...[[[[[[.....[[[[[[[[.[[........[[.[[[[[...[[[[	TCCCAAGACCCCCGCCGGTCGCCTCTTCTGTGTTTTCTATGGTCTCTT	]]]]....]]]]].]]..]].]]]]]]]]...]]]]]]....]]]]]]
ENST00000623111	ENST00000359534	-21.9819	23762	23815	2759	2799	AGGAGAGAAGGGAGGGGGGAGAGAGAGAGGAGGGGGGAGGGGAAGGGGGTGGGG	[[[.[...[[[[[[[[[[[[[[.[[.............[[[[..[[[[[[[.[[	CTGCACTCCCAATCCTGCTGTCTTCTCCTTCCCTGTGCCCT	]].]]]]]]]..]]]].]].]]]]]]]]]]]]]]...]]]]
ENST00000623111	ENST00000359534	-21.8411	23776	23825	1851	1891	GGGGGAGAGAGAGAGGAGGGGGGAGGGGAAGGGGGTGGGGAAAGAGGGAG	[[[[...........[[[[[[[[[[[[[..[[[[[[[[[[.....[[[[[	CTCCCCACCCCACCTTTGATGGCCTCTTCCCCCCTCACCCT	]]]]]..]]]]]]]]]]......]]]]]]]]]]]]].]]]]
ENST00000623111	ENST00000359534	-21.5956	23759	23803	1847	1878	GAGAGGAGAGAAGGGAGGGGGGAGAGAGAGAGGAGGGGGGAGGGG	[[[[[[...[[[[[...[[[[...............[[[[[[.[[	CCGGCTCCCCACCCCACCTTTGATGGCCTCTT	]]..]]]]]].]]]].]]]]].....]]]]]]
ENST00000623111	ENST00000359534	-21.5072	50481	50526	2764	2830	GAGGGAGAGGAGAGGAGAGGAGAGGAGAGGAGAGGTGTGGTGGGGG	[[[[[.[[[[.[[[[..[[[..[[[.[[[[[[[[[.[[[[.[[[[[	CTCCCAATCCTGCTGTCTTCTCCTTCCCTGTGCCCTGAACAAGGACCTCACTGCCCGCCTTCCCCTC	]]]]]....]]]]...]]]]]]]]].]]]....]]].........]]]]........]]]].]]]]]
ENST00000623111	ENST00000359534	-21.487	50481	50525	2809	2844	GAGGGAGAGGAGAGGAGAGGAGAGGAGAGGAGAGGTGTGGTGGGG	[[[[[...[[...[[...[[[[.[[.[[[[...[[.[[[[[[[[[	CCTCACTGCCCGCCTTCCCCTCCCACCAGCCCCCTT	]]]]]]]]]]].]]]].]]]]]]..]]..]]]]]]]
ENST00000623111	ENST00000359534	-21.3414	23704	23742	2758	2791	GGGAGGGGGGAGAGAGAGAGAAAGGAGAGGGGGAGGGGG	[[[[[[[[[[[[[.[[......[[[[....[[[[[.[[[	CCTGCACTCCCAATCCTGCTGTCTTCTCCTTCCC	]]]...]]]]]..]]]].]].]]]]]]]]]]]]]
ENST00000623111	ENST00000359534	-21.302	23763	23805	1729	1758	GGAGAGAAGGGAGGGGGGAGAGAGAGAGGAGGGGGGAGGGGAA	[[...[[[[[.....[[[.........[[.[[[[[[[[[[[[[	TTCCCCTCCTCCTCCGAGTCCACCTTCACC	]]]]]]]]]]]]]]]...]]].]]]]].]]
ENST00000623111	ENST00000359534	-21.0437	29787	29822	2765	2799	GGGGTGTGGTGGGAGGCGGAGAGGACAGCAGAGGGG	[[[[[[[...[[[[...[[[[[[[[[[[[[[.[[[[	TCCCAATCCTGCTGTCTTCTCCTTCCCTGTGCCCT	]]]]....]]]]]]]]]]]]]].]]]].]]]]]]]
ENST00000623111	ENST00000359534	-20.8494	23774	23802	2703	2724	AGGGGGGAGAGAGAGAGGAGGGGGGAGGG	[[[.[[[........[[[[[[[[.[[[[[	CCCTTACCCCTCCTGCCCGCCT	]]]]].]]]]]]]].]]].]]]
ENST00000623111	ENST00000359534	-20.8006	49088	49152	3352	3400	TGTCTCTCCCTGTTTTTCTCTCCCTGATGCGTTCTCTCTGTCCCTCCCTCCATGAATTTCTCTGT	[[[[[[[.[[[[[[[[[[[[............[[[[..[[[[[[[..[[[[[[......[[[[[[	GCAGAGGTGGAGAAGGGGACACTGAGGTGAGCAAAAGCAGGAAGGGGCA	]]]]]]]]]]]]..]]]]]]]..]]]].]]].]]]]]]]]].]]]]]]]
ENST00000623111	ENST00000359534	-20.6749	23770	23815	2758	2799	AGGGAGGGGGGAGAGAGAGAGGAGGGGGGAGGGGAAGGGGGTGGGG	[[[[.[[[[.........[[[[[[[[[[..[[[[..[[[[[[[[[[	CCTGCACTCCCAATCCTGCTGTCTTCTCCTTCCCTGTGCCCT	]]].]]]]]]]..]]]]....]]]]]]]]]]]]]]...]]]]
ENST00000623111	ENST00000359534	-20.4466	49050	49110	3377	3431	TCCTGCCCTGGCTCCCTGTCTCTCTCCAGCCCTGTCTCTGTCTCTCCCTGTTTTTCTCTCC	[[[[[[[[.[[[[.[[.[[[...[[[[[[...[[[[[[[.......[[[[[[[[[[[[.[[	GGTGAGCAAAAGCAGGAAGGGGCATCCACTGCGGGTGACTGGAGGCCGGGCAGGA	]].]]].]]]]]]]]].]]]]]]]....]]].]]].]]].]].]]]]]]]]]]]]
ENST00000623111	ENST00000359534	-20.4221	37053	37116	3351	3400	TGCCTCTTCCCTCCTCTGCCCACCTCTCCCTCCCTCCCCTTTTCTTTCCTGCCCATCCTCCGTT	[[[[[[[[[[...[[.[[[.[[[[[[...........[[[[[[[[[[.........[[[[.[[[	AGCAGAGGTGGAGAAGGGGACACTGAGGTGAGCAAAAGCAGGAAGGGGCA	]]].]]]].]]]]]]]]]].....]]]]]].]]]..]]..]]]]]]]]]]
ENST00000623111	ENST00000359534	-20.262	49051	49098	2607	2657	CCTGCCCTGGCTCCCTGTCTCTCTCCAGCCCTGTCTCTGTCTCTCCCT	[[.[[[[[[[[.....[[[[[..[[[[[.[[[[[[[[[[.[[[[[[[[	AGGGAGAGTAGCAGAGCATGGGTTACTGGAAGCCGGGACTGCTAGGGCTGG	]]]]]]]]...]]]]].]]]]]...]]]]]....]]]]].]]]]]]]].]]
ENST00000623111	ENST00000359534	-20.2533	33764	33798	2407	2436	TCTTGTTCTCATCTTCTTGCTTCCCCCCAACCTCC	[[[[[[[[[[[[[[[[[[[[[[[[......[[[[[	GGAGGTGGGAGTGAGGAGATGAGGGCAGGG	]]]]].]]]]]]]]]]]]]]]]]]]]]]]]
ENST00000623111	ENST00000359534	-20.1823	20779	20805	2763	2798	GGGCTGGGGAGGAGGGGAATTGGGGGT	[[[[.[[[[[[[[[[[[[.[[[[[[[[	ACTCCCAATCCTGCTGTCTTCTCCTTCCCTGTGCCC	]]]]]]]]........]]]]]]]]]]]]]...]]]]
ENST00000623111	ENST00000359534	-20.178	25386	25422	2808	2843	GGGGCAGGCTGAGGGAGGTGTAGGCGATCTGTGAGGT	[[[[..[[[[[.[[[[[[...[[[[[....[[[[[[[	ACCTCACTGCCCGCCTTCCCCTCCCACCAGCCCCCT	]]]]]]]....]]]]]...]]]]]]..]]]]]]]]]
ENST00000623111	ENST00000359534	-20.172	25352	25381	2695	2724	GGGCGGGAGATGGAGGGGAAGGCTGAGCCA	[[[[[[[....[[[[[[[..[[[.[[[[[[	TGGTTCTGCCCTTACCCCTCCTGCCCGCCT	]]]]]].]]]....]]]]]]]..]]]]]]]
ENST00000623111	ENST00000359534	-20.1211	48908	48966	2397	2437	ACCTTGTTTCTTTCTCTGTCCATTGCTCCCTCCTTCTCCTCTTTCTGTCCCCAGCCTCC	[[[[[[[[[...[[[[[......[[[[[[[.......[[[[[.........[[[[[[[[	GGAGGCTGCTGGAGGTGGGAGTGAGGAGATGAGGGCAGGGT	]]]]]]]]..]]]]].]]]]]]].]]]]]...]]]]]]]]]
ENST00000623111	ENST00000359534	-20.049	33517	33560	2758	2800	CAGGGCACTGAGGGCTGAGAAGGGGCAGGGGAAGGGGCACCAGG	[[[[[[[[...[[[..[[[[[[[[[[[[[[....[[[...[[[[	CCTGCACTCCCAATCCTGCTGTCTTCTCCTTCCCTGTGCCCTG	]]]]....]]]..]]]]]]].]]]]]]]...]]].]]]]]]]]
ENST00000623111	ENST00000359534	-20.0236	23763	23804	654	702	GGAGAGAAGGGAGGGGGGAGAGAGAGAGGAGGGGGGAGGGGA	[[[[[[[.[[[[[[[[.[[........[[.[[[[[...[[[[	TCCCAAGACCCCCGCCGGTCGCCTCTTCTGTGTTTTCTATGGTCTCTTC	]]]]....]]]]].]]..]].]]]]]]]].............]]]]]]]
ENST00000623111	ENST00000359534	-19.9729	31401	31448	2779	2829	AGGGTGAGGAGGGCAGGATGGGGTACCTTACAGAGGGGGTCGAGGGGA	[[[[.[[[[.[[[[[[...[[[[[.[[[[.[[[.[[[[[..[[[[[[[	TCTTCTCCTTCCCTGTGCCCTGAACAAGGACCTCACTGCCCGCCTTCCCCT	]]]]]]]..]]]]].....]]]...]]]]]]]]].]]]]]].]]]].]]]]
ENST00000623111	ENST00000359534	-19.9023	20772	20805	2816	2844	GGGGTTTGGGCTGGGGAGGAGGGGAATTGGGGGT	[[[[...[[[[[[[...[[[[[[[[...[[[[[[	GCCCGCCTTCCCCTCCCACCAGCCCCCTT	]]]].]].]]]]]]]]..]]]]]]]]]]]
ENST00000623111	ENST00000359534	-19.6192	49365	49400	2404	2433	TGCCCAGCTCCGCATCTCCCTCTTCCCATTTCCAGC	[[[[[.......[[[[[[[...[[[[[[[[[[[[[[	GCTGGAGGTGGGAGTGAGGAGATGAGGGCA	]]]]]]]]]]]]]]...]]]]]]].]]]]]
ENST00000623111	ENST00000359534	-19.6162	48871	48912	2392	2436	CCCTGACCTTTCTCCCTTCTTTTCCACTTCGGCCTCCACCTT	[[[[[.[[[[.[[[[[....[[[[[[...[[[[[[[[[[[[[	GGGGTGGAGGCTGCTGGAGGTGGGAGTGAGGAGATGAGGGCAGGG	]]]]]]]]]]]]].]]]]]].]]]]].........]]]].]]]]]
ENST00000623111	ENST00000359534	-19.5832	50492	50526	662	702	GAGGAGAGGAGAGGAGAGGAGAGGTGTGGTGGGGG	[[[[[[[..[[[[[[.[[[[[[[[[[.[[[[[[[[	CCCCCGCCGGTCGCCTCTTCTGTGTTTTCTATGGTCTCTTC	]]]]]]]]...]]]]]]]]]]...]]]]]]....]]]]]]]
ENST00000623111	ENST00000359534	-19.3847	49036	49058	495	517	TCTTGTCCTGGCCCTCCTGCCCT	[[[[[[[[.[[[[[[[[[[.[[[	GGGTCAGGAGGGCCTGGACAAGA	]]].]]]]]]]]]].]]]]]]]]
ENST00000623111	ENST00000359534	-19.3237	25879	25910	2815	2845	CAAGGGGGAAGCAGGTTAGAGGCAGGTGGGCG	[[[[[[[[.....[[...[[[[.[[[[[[[[[	TGCCCGCCTTCCCCTCCCACCAGCCCCCTTG	]]]]]]]]]...]]]]...]]..]]]]]]]]
ENST00000623111	ENST00000359534	-19.1518	25850	25912	2731	2798	GGGTAGAAGGGAGACAGAGAGAGAGAGCGCAAGGGGGAAGCAGGTTAGAGGCAGGTGGGCGCA	[[[[...[[[[[[...[[[[.[[[.[[[....[[[[[..[[[[[[[...[[[.[[[[[[.[[[	TGCACACCCTGCCCGCTGGCCCCAGGACCTGCACTCCCAATCCTGCTGTCTTCTCCTTCCCTGTGCCC	]]]....]]]]]].]]]........]]]]]]].]]]]]......]]].]]]]]]].]]]]]]..]]]]
ENST00000623111	ENST00000359534	-19.0434	36664	36687	2407	2433	TGCCCAGCTCCTCACCCTGCCTCC	[[[[[..[[[[[[[[[[[[[[[[[	GGAGGTGGGAGTGAGGAGATGAGGGCA	]]]]]]]]].]]]]]]]]....]]]]]
ENST00000623111	ENST00000359534	-18.9739	28560	28592	2814	2839	GGCTGGTGGGATTTGGGAGGCCGAGGCGGGCAG	[[[[[[[[[[....[[[.....[[[[[[[[[[[	CTGCCCGCCTTCCCCTCCCACCAGCC	]]]]]]]]]]].]]].]]]]]]]]]]
ENST00000623111	ENST00000359534	-18.9609	23294	23332	2809	2840	GGGCTGCTGTGTGTGTGCTGGGGGAGGTGGCAAGTGGGG	[[[[[[..[[[........[[[[[[[[[[[..[[[[[[[	CCTCACTGCCCGCCTTCCCCTCCCACCAGCCC	]]]]]]]..]]]]]]]]]]]...]]]]]]]]]
ENST00000623111	ENST00000359534	-18.9553	49018	49092	1280	1338	CCTGCCTCTTGGTGTCCTTCTTGTCCTGGCCCTCCTGCCCTGGCTCCCTGTCTCTCTCCAGCCCTGTCTCTGTCT	[[[[[[[[[[[[..........[[[[[[[[[[[...[[[[.[[[[[......[[[[[[[[.[[[[[[...[[[[[	AGACAAGCGGGGGTGGGGAGACGGGCCCGGGCCCAGGGCTGGGGCCTCAAGGCGGTGGG	]]]]].]]]]]].]]]]]]]].]]]]].]]]]..]]]]]]]]]]].]]]]]].]]]]]]
ENST00000623111	ENST00000359534	-18.9552	48865	48899	2597	2636	TCTTCCCCCTGACCTTTCTCCCTTCTTTTCCACTT	[[[.[[[.[[[....[[[[[[[[[[[...[[[[[[	AAGTGGTAGGAGGGAGAGTAGCAGAGCATGGGTTACTGGA	]]]]]].]]]]]]]]]]]...]]].....]]].....]]]
ENST00000623111	ENST00000359534	-18.9062	31401	31449	2781	2829	AGGGTGAGGAGGGCAGGATGGGGTACCTTACAGAGGGGGTCGAGGGGAA	[[[[.[[[[.[[[[[[...[[[[[.[[[[.[[[.[[[[...[[[[[[[[	TTCTCCTTCCCTGTGCCCTGAACAAGGACCTCACTGCCCGCCTTCCCCT	]]]]]]]]]]]].....]]]...]]]]]]]]].]]]]]].]]]].]]]]
ENST00000623111	ENST00000359534	-18.8277	23774	23834	2810	2844	AGGGGGGAGAGAGAGAGGAGGGGGGAGGGGAAGGGGGTGGGGAAAGAGGGAGGGAGGTGGG	[[[[[[[............[[.[[[[[[[[.........[[[.........[[[.[[[[[[	CTCACTGCCCGCCTTCCCCTCCCACCAGCCCCCTT	]]]]]].]]].]]].]]]]]]]].]]..]]]]]]]
ENST00000623111	ENST00000359534	-18.7168	25108	25135	2814	2841	GGGGCTGGGCGGGGGGTGGTGGCGACAG	[[[[[[[[..[[[[[[.[[[[[...[[[	CTGCCCGCCTTCCCCTCCCACCAGCCCC	]]].]]]]]...]]]]]]..]]]]]]]]
ENST00000623111	ENST00000359534	-18.6878	23768	23816	654	702	GAAGGGAGGGGGGAGAGAGAGAGGAGGGGGGAGGGGAAGGGGGTGGGGA	[[[[[[[..[[[[[[....[[[[[[[[.[[..[[....[[[[[[.[[[[	TCCCAAGACCCCCGCCGGTCGCCTCTTCTGTGTTTTCTATGGTCTCTTC	]]]]...]]]]]].]]..]].]]]]]]]]...]]]]]]....]]]]]]]
ENST00000623111	ENST00000359534	-18.5877	18064	18094	2809	2839	GGTGAAGGGTGGGGAGGGCTGGGCAGGAAGG	[[[...[[[.[[[[[[[[[.[[[[[[..[[[	CCTCACTGCCCGCCTTCCCCTCCCACCAGCC	]]]..]]]]]]]]]]]]]]].]]]....]]]
ENST00000623111	ENST00000359534	-18.4999	37066	37094	2407	2436	CTCTGCCCACCTCTCCCTCCCTCCCCTTT	[[[[[[[[.[[[[...[[[[[...[[[[[	GGAGGTGGGAGTGAGGAGATGAGGGCAGGG	]]]]].]]]]].]]]]......]]]]]]]]
ENST00000623111	ENST00000359534	-18.4928	28927	28959	2406	2434	CTGCCCCAGCCACCTCTCACTCCATGACCTCCA	[[[[[[[[......[[[[[[[[[...[[[[[[[	TGGAGGTGGGAGTGAGGAGATGAGGGCAG	]]]]]]].]]]]]]]]]...]].]]]]]]
ENST00000623111	ENST00000359534	-18.4266	18064	18102	2696	2751	GGTGAAGGGTGGGGAGGGCTGGGCAGGAAGGGCAGGGCC	[[[...[[[[[[[[.[[[[.[[[[[[[[[[[[[[[[[[[	GGTTCTGCCCTTACCCCTCCTGCCCGCCTGAGAACTGCACACCCTGCCCGCTGGCC	]]]]]]]]]]]]......]]]]]]]]]]]............]]]]]]]]....]]]
ENST00000623111	ENST00000359534	-18.3194	37376	37418	2808	2848	GTCCAAAGGGGTGTAGGGGGTGGGAAATGGGACACAATGAGGT	[[[[[[.[[[[[...[[[[[.[[[[[..[[[......[[[[[[	ACCTCACTGCCCGCCTTCCCCTCCCACCAGCCCCCTTGGGC	]]]]]]...]]]...]]]]]]]]]]....]]]]].]]]]]]
ENST00000623111	ENST00000359534	-18.3138	31400	31425	2707	2741	CAGGGTGAGGAGGGCAGGATGGGGTA	[[[[[[[.[[.[[[[[[[[.[[[[[[	TACCCCTCCTGCCCGCCTGAGAACTGCACACCCTG	]]]]]]]]]]]]]].]]...........]]]]]]]
ENST00000623111	ENST00000359534	-18.2706	33528	33555	2815	2840	GGGCTGAGAAGGGGCAGGGGAAGGGGCA	[[[[[[.....[[[.[[[[[[[[[[[[[	TGCCCGCCTTCCCCTCCCACCAGCCC	]]]]..]]]]]]]]]]]]..]]]]]]
ENST00000623111	ENST00000359534	-18.2572	37053	37098	3350	3400	TGCCTCTTCCCTCCTCTGCCCACCTCTCCCTCCCTCCCCTTTTCTT	[[[[[[[[[[...[[.[[[.[[[[[.[[[[[..[[[[.[[[[[[[[	AAGCAGAGGTGGAGAAGGGGACACTGAGGTGAGCAAAAGCAGGAAGGGGCA	]]].]]]]].]]]]..]]]]].....]]]]].]]]..]]..]]]]]]]]]]
ENST00000623111	ENST00000359534	-18.2563	36074	36110	2809	2844	GAGGTGACGCTGGTGGGCTGGGAGGGAGGGGCGGGGG	[[[[....[[[[[[[[[..[[[[[[[.[[[...[[[[	CCTCACTGCCCGCCTTCCCCTCCCACCAGCCCCCTT	]]]]....]]].]]]]]]]..]]]]]]]]]..]]]]
ENST00000623111	ENST00000359534	-18.202	23710	23742	2758	2792	GGGGAGAGAGAGAGAAAGGAGAGGGGGAGGGGG	[[[[[[.[[[[[.[[.[[[[....[[[[[.[[[	CCTGCACTCCCAATCCTGCTGTCTTCTCCTTCCCT	]]]...]]]]]..]]]]....]]]]]]].]]]]]]
ENST00000623111	ENST00000359534	-18.0445	49366	49395	2597	2629	GCCCAGCTCCGCATCTCCCTCTTCCCATTT	[[[[[[[[[.[[.[[[[[[[[[[.[[[[[[	AAGTGGTAGGAGGGAGAGTAGCAGAGCATGGGT	]]]]]].]]]]]]]]]]...]].]]]].]]]]]
ENST00000623111	ENST00000359534	-18.0355	48862	48900	3355	3399	GCCTCTTCCCCCTGACCTTTCTCCCTTCTTTTCCACTTC	[[[[[[[[[..[[.[[[[[.....[[[[[[[[[[[[[[[	GAGGTGGAGAAGGGGACACTGAGGTGAGCAAAAGCAGGAAGGGGC	]]]]]]]]]]]]]]].....]]]]].]]........]]]]]]]]]
ENST00000623111	ENST00000359534	-18.0048	44711	44748	2771	2828	GGGGAAGGTGGAGGGAAGGAAGAGAGGGGGCAGAGGGG	[[[[[[[[.[[.[[[..[[[[[.[[[[[[[[[[.[[[[	TCCTGCTGTCTTCTCCTTCCCTGTGCCCTGAACAAGGACCTCACTGCCCGCCTTCCCC	]]]].]]]]]]]]]]]]]]].....]]]..........]]..........]]]]]]]]
ENST00000623111	ENST00000359534	-17.9928	37654	37679	2407	2434	CTGCCAACCCTCCTCCCCCCGCCTCC	[[[[[....[[[[[[..[[[[[[[[[	GGAGGTGGGAGTGAGGAGATGAGGGCAG	]]]]]]]]]...]]]]]].....]]]]]
ENST00000623111	ENST00000359534	-17.9496	23770	23803	1847	1891	AGGGAGGGGGGAGAGAGAGAGGAGGGGGGAGGGG	[[[[.[[[[[[[[[[.[[[.[[.[.[[[[[[.[[	CCGGCTCCCCACCCCACCTTTGATGGCCTCTTCCCCCCTCACCCT	]]..]]]]]].].]]..]]].......]]]]]]]]]]....]]]]
ENST00000623111	ENST00000359534	-17.9091	49038	49090	2395	2442	TTGTCCTGGCCCTCCTGCCCTGGCTCCCTGTCTCTCTCCAGCCCTGTCTCTGT	[[[.[[[.[[[[[[....[[[.[[[[[[......[[[[[[[[...[[[[[[[[	GTGGAGGCTGCTGGAGGTGGGAGTGAGGAGATGAGGGCAGGGTCTCAA	]]]]]]]].]]]]]]]].]]]]]].]]]....]]]]]].]]]...]]]
ENST00000623111	ENST00000359534	-17.8369	48908	48960	2391	2437	ACCTTGTTTCTTTCTCTGTCCATTGCTCCCTCCTTCTCCTCTTTCTGTCCCCA	[[[[[[[[[...[[[[......[[[[[[[[.[[[[[.[[[[[......[[[[[	TGGGGTGGAGGCTGCTGGAGGTGGGAGTGAGGAGATGAGGGCAGGGT	]]]]].]]]]].....]]]]].]]]]]]]].]]]]...]]]]]]]]]
ENST00000623111	ENST00000359534	-17.7721	32241	32320	2396	2435	CCTGCCCACCATGTAAACCCAATCTCCAGCACCAGTCCCCACTCAACATTACCAGCCCCAAACCCCCAACTTCGCCTCCA	[[[[[[[..............[[[[[[..[[[.....[[[[[[........[[[[..[...............[[[[[[[	TGGAGGCTGCTGGAGGTGGGAGTGAGGAGATGAGGGCAGG	]]]]]]].]]]]].]]]]]].]]].]]]]]]..]]]]]]]
ENST00000623111	ENST00000359534	-17.7004	28899	28950	2391	2437	ATCCTGTCTTCTCCCCCTTTACTTGTAACTGCCCCAGCCACCTCTCACTCCA	[[[[[[[[[[[.....[[[[[[[.....[[[[[[[[[[..[[[[.[[[[[[[	TGGGGTGGAGGCTGCTGGAGGTGGGAGTGAGGAGATGAGGGCAGGGT	]]]]]]]]]]]..]]]]].]]]]].]]]]]]]....]]]]]]]]]]]
ENST00000623111	ENST00000359534	-17.6774	50504	50529	1848	1879	GGAGAGGAGAGGTGTGGTGGGGGCTG	[[[[[[[.[[[[[[.[[[[[[[[[[[	CGGCTCCCCACCCCACCTTTGATGGCCTCTTC	]]]].]]]]]]].]]]]]]......]]]]]]]
ENST00000623111	ENST00000359534	-17.6185	18063	18079	1851	1865	AGGTGAAGGGTGGGGAG	[[[[[..[[[[[[[[[[	CTCCCCACCCCACCT	]]]]]]]]]]]]]]]
ENST00000623111	ENST00000359534	-17.6058	23763	23803	33	74	GGAGAGAAGGGAGGGGGGAGAGAGAGAGGAGGGGGGAGGGG	[[[..[.[[[[[[.[[[[[[[[....[[[[....[[..[[[	CCCAGAGTCAAGTCCTGTGTTCTTCCCGCTCCTTACGCATCC	]]]....]]...]]]]...]]]]]]]].]]]]]].]...]]]
ENST00000623111	ENST00000359534	-17.5754	48906	48966	2397	2435	CCACCTTGTTTCTTTCTCTGTCCATTGCTCCCTCCTTCTCCTCTTTCTGTCCCCAGCCTCC	[[.[[[[[[[[[[[[............[[[[[.......[[[[[.........[[[[[[[[	GGAGGCTGCTGGAGGTGGGAGTGAGGAGATGAGGGCAGG	]]]]]]]]..]]]]].]]]]].]]]]]]]]]]]]...]]
ENST00000623111	ENST00000359534	-17.5114	9020	9081	2747	2798	GGTAGTGCAGGTGATGAGAAGGCAGATAAAAGAGTTATTTCGGTGGGTTGGTTATGGGGCTG	[[..[[[[[[[....[[[[[[[[[[.....[[...........[[[[..[[[[.[[[[[[[[	TGGCCCCAGGACCTGCACTCCCAATCCTGCTGTCTTCTCCTTCCCTGTGCCC	]]]]]]]].]]]]......]]]]...]].]]]]]]]]]]....]]]]]]]]]
ENST00000623111	ENST00000359534	-17.503	23751	23800	653	701	GAGAGAAAGAGAGGAGAGAAGGGAGGGGGGAGAGAGAGAGGAGGGGGGAG	[[[[[[...[[[[[[.....[[[[[[[[.[[..[.....[[.[[.[[[[[	CTCCCAAGACCCCCGCCGGTCGCCTCTTCTGTGTTTTCTATGGTCTCTT	]]]]]....]].]]..]..]].]]]]]]]]...]]]]]]....]]]]]]
ENST00000623111	ENST00000359534	-17.4858	49366	49400	2404	2437	GCCCAGCTCCGCATCTCCCTCTTCCCATTTCCAGC	[[[[...[[[.[[[[[[[...[[[[[[[[[[[[[[	GCTGGAGGTGGGAGTGAGGAGATGAGGGCAGGGT	]]]]]]]]]]]]]]...]]]]]]].]]]..]]]]
ENST00000623111	ENST00000359534	-17.4803	48921	48950	2597	2622	CTCTGTCCATTGCTCCCTCCTTCTCCTCTT	[[[[[[......[[[[[[[[[...[[.[[[	AAGTGGTAGGAGGGAGAGTAGCAGAG	]]].]].]]]]]]]]]....]]]]]]
ENST00000623111	ENST00000359534	-17.4667	32228	32283	2389	2437	ACCCCAAGCCCAGCCTGCCCACCATGTAAACCCAATCTCCAGCACCAGTCCCCACT	[[[[...[[[[..[[[.[[[[[[........[[[.....[[[[.[[...[[[[[[[	AGTGGGGTGGAGGCTGCTGGAGGTGGGAGTGAGGAGATGAGGGCAGGGT	]]]]]]].]]..]]]].]]].]]]]]]....]]]......]]]].]]]]
ENST00000623111	ENST00000359534	-17.4137	20463	20502	2809	2853	GCCTGGCCCTGGGATGGGATGTGGGGAGTGAATGGTGAGG	[[[[[[[[[.[[[.[[[[....[[[[[[.[..[[[[[[[[	CCTCACTGCCCGCCTTCCCCTCCCACCAGCCCCCTTGGGCCAGGC	]]]]]]]]....].]]]]]].]]]].....]]]...]]]]]]]]]
ENST00000623111	ENST00000359534	-17.3551	37383	37411	48	74	GGGGTGTAGGGGGTGGGAAATGGGACACA	[[[[[[[[[[[[[[[[[....[[[[[[[[	TGTGTTCTTCCCGCTCCTTACGCATCC	]]]]]]]].]]]]]]]]]]]]]].]]]
ENST00000623111	ENST00000359534	-17.3426	29787	29822	2809	2842	GGGGTGTGGTGGGAGGCGGAGAGGACAGCAGAGGGG	[[[[..[[[[[[[[[[.[[[[......[[[[.[[[[	CCTCACTGCCCGCCTTCCCCTCCCACCAGCCCCC	]]]].]]]]....]]]].]]]]]]]]]]..]]]]
ENST00000623111	ENST00000359534	-17.2972	37067	37124	3375	3430	TCTGCCCACCTCTCCCTCCCTCCCCTTTTCTTTCCTGCCCATCCTCCGTTGACACCTT	[[[[[[[.......[[[[[..[[[...[[[[[[[[[[[..........[[[.[[[[[[	GAGGTGAGCAAAAGCAGGAAGGGGCATCCACTGCGGGTGACTGGAGGCCGGGCAGG	]]]]]]..]]]..]]]]]]]]]]]..........]]].....]]]]]..]]]]]]]
ENST00000623111	ENST00000359534	-17.2925	25097	25136	2699	2751	GGCTGGGGGCAGGGGCTGGGCGGGGGGTGGTGGCGACAGG	[[[[[[[[[[[[[[[[.[[[[[[[[[[.[[[[[.[.[[[[	TCTGCCCTTACCCCTCCTGCCCGCCTGAGAACTGCACACCCTGCCCGCTGGCC	]]]].].]]]]]]]]]]]]]]]...........]]...]]]]]]]].]]]]]]
ENST00000623111	ENST00000359534	-17.2809	23763	23801	918	945	GGAGAGAAGGGAGGGGGGAGAGAGAGAGGAGGGGGGAGG	[[[[[...[[...[[[[[[[......[[......[[[[[	CCTCTACTACTCCTTCATCACCATCTCC	]]]]].]].]]]]]]]....]].]]]]]
ENST00000623111	ENST00000359534	-17.2373	25350	25404	2808	2840	GGGGGCGGGAGATGGAGGGGAAGGCTGAGCCATAGTGGGGCAGGCTGAGGGAGGT	[[[[[.[[[[[......[[[[[[[[............[[[[[[.......[[[[[	ACCTCACTGCCCGCCTTCCCCTCCCACCAGCCC	]]]]].]]]]]]]]]]]]]]]]]]].]]..]]]
ENST00000623111	ENST00000359534	-17.2147	52669	52713	2735	2799	AGGGTAGGAAAAGGAGCAAGTAAGGAGTGGCGGCTGGCATGGGTG	[[[[[[[[..[[[[[[..[[[[.[[[[[[..[[[[[[[..[[[[[	CACCCTGCCCGCTGGCCCCAGGACCTGCACTCCCAATCCTGCTGTCTTCTCCTTCCCTGTGCCCT	]]]]].....]]]]]]]..........]]]]]]......]]]].....]]]]]].]]]..]]]]]
ENST00000623111	ENST00000359534	-17.1813	26484	26517	2606	2643	CCCCGCTTCCACACCCATGCCTACTGTCTTCCTT	[[[.[[[[[[[.[[[[[[[[...[[[.[[[[[[[	GAGGGAGAGTAGCAGAGCATGGGTTACTGGAAGCCGGG	]]]]]]].....]]].]]]]]]]]...]]]]]]].]]]
ENST00000623111	ENST00000359534	-17.1496	50489	50521	905	945	GGAGAGGAGAGGAGAGGAGAGGAGAGGTGTGGT	[[[[[[[.[[[[[[.[[[[[[[...[[[[[[[[	ACTACATCGAGGGCCTCTACTACTCCTTCATCACCATCTCC	]]]]]]]].....]]]]].]].]]]]]].....]].]]]]]
ENST00000623111	ENST00000359534	-17.1126	44697	44743	2759	2799	AGGATTAAGAGAGTGGGGAAGGTGGAGGGAAGGAAGAGAGGGGGCAG	[[[.........[[[[[[[[[[.[[[[[..[[[[.....[[[.[[[[	CTGCACTCCCAATCCTGCTGTCTTCTCCTTCCCTGTGCCCT	]]]]...]]]..]]]]....]]]]].]]]]]]]]]]..]]]
ENST00000623111	ENST00000359534	-17.1031	23779	23803	3547	3569	GGAGAGAGAGAGGAGGGGGGAGGGG	[[....[[[[[[[.[[[[[...[[[	CCCACACCCCCACTTCTCTAGCC	]]]...]]]]].]]]]]]]..]]
ENST00000623111	ENST00000359534	-17.0754	18068	18094	2809	2844	AAGGGTGGGGAGGGCTGGGCAGGAAGG	[[[[[.[[[[[[[[[.[[[[[[..[[[	CCTCACTGCCCGCCTTCCCCTCCCACCAGCCCCCTT	]]]..]]]]]]]]]]]]]]]...........]]]]]
ENST00000623111	ENST00000359534	-17.071	50470	50525	2737	2792	AGGGAGAGAGAGAGGGAGAGGAGAGGAGAGGAGAGGAGAGGAGAGGTGTGGTGGGG	[[[[[[.[[[[[.[[[[..[[.[[[...[[[...[[...[[...[[[[.[[[[[[[	CCCTGCCCGCTGGCCCCAGGACCTGCACTCCCAATCCTGCTGTCTTCTCCTTCCCT	]]]]]]]]]]]..]]]]....]]]...]]]]]..]]]]......]]]]].]]]]]]
ENST00000623111	ENST00000359534	-17.0435	32274	32332	2396	2439	AGTCCCCACTCAACATTACCAGCCCCAAACCCCCAACTTCGCCTCCAGCTCTAACTCCA	[[.[[[...............[[[[[[...[[.[[..[[[[[[[[[[[[.....[[[[[	TGGAGGCTGCTGGAGGTGGGAGTGAGGAGATGAGGGCAGGGTCT	]]]]]...]]]]]]]]]]]]..]].]]...]].]]]].]]].]]
ENST00000623111	ENST00000359534	-17.026	25857	25904	2758	2799	AGGGAGACAGAGAGAGAGAGCGCAAGGGGGAAGCAGGTTAGAGGCAGG	[[[[..[[[[.............[[[[[[[.[[[[[[...[[[[[[[[	CCTGCACTCCCAATCCTGCTGTCTTCTCCTTCCCTGTGCCCT	]]]]].]]].....]]]]]]....]]]]]]]..]]]].]]]]
ENST00000623111	ENST00000359534	-17.0024	41799	41821	2810	2843	AGGGAGGCTGGAGCGGGCAGGAG	[[[[.[[[[[[.[[[[[[[[[[[	CTCACTGCCCGCCTTCCCCTCCCACCAGCCCCCT	]]].]]]]]]]]............]]]]]]]]]]
ENST00000623111	ENST00000359534	-16.9514	31851	31879	2814	2839	GGCTGGGACCAGGGGAGGGGGTGGAGCAG	[[[[[[......[[[[[[[[[.[[.[[[[	CTGCCCGCCTTCCCCTCCCACCAGCC	]]]]...]].]]]]]]]]].]]]]]]
ENST00000623111	ENST00000359534	-16.9036	23671	23715	2764	2800	CAGGGAGAGAGACAGAAAGAGAGAGAGGAGAGTGGGAGGGGGGAG	[[[[[......[[[[...[[[.[[[[[[[.[[[[[[[...[[[[[	CTCCCAATCCTGCTGTCTTCTCCTTCCCTGTGCCCTG	]]]]]..]]]]]]].]]]]]]].]]].]]]].]]]]]
ENST00000623111	ENST00000359534	-16.8412	36420	36470	3270	3321	TGGAGGGGAGGTTAGGCCGAGGAAGGAAGAGATGTAGGCTGGAGGGTCAGA	[[[[...[[[[[...[[[[[[[[[[[..[[[.[[[[[[[.[[[[[[.[[[[	TCTGCCCTCCTGCCCTGCAACTCAATTGGGCCTTTTTCGGTGACCTCATCCA	]]]]]]]]]].].]]]]]].]]].......]]]]]]]]]]].]]]]].]]]]
ENST00000623111	ENST00000359534	-16.8231	44709	44744	911	947	GTGGGGAAGGTGGAGGGAAGGAAGAGAGGGGGCAGA	[[[[[[[.[[[[[...[[[[[[..[[.[[[[[[.[[	TCGAGGGCCTCTACTACTCCTTCATCACCATCTCCAC	]]....]]]]]].]]..]]]]]].]]]]].]]]]]]]
ENST00000623111	ENST00000359534	-16.8202	37444	37467	3263	3285	GGGGTGGGGGGAGCAGACACTGGA	[[[[[[[[[[[.[[[[[[[[[[[[	TCTAGTGTCTGCCCTCCTGCCCT	]]]]]]]]]]]]]]]]]]]]]]]
ENST00000623111	ENST00000359534	-16.8084	44710	44740	1730	1759	TGGGGAAGGTGGAGGGAAGGAAGAGAGGGGG	[[[.[[[[[[[[[.[[[.[[[...[[[[[[[	TCCCCTCCTCCTCCGAGTCCACCTTCACCA	]]]]]]].]]]]]]...]]]]]]]]].]]]
ENST00000623111	ENST00000359534	-16.7009	37066	37102	2409	2436	CTCTGCCCACCTCTCCCTCCCTCCCCTTTTCTTTCCT	[[[[[[[[...[[[.[[[[.[[[[[.........[[[	AGGTGGGAGTGAGGAGATGAGGGCAGGG	]]].]]]]].]]]]]]]...]]]]]]]]
ENST00000623111	ENST00000359534	-16.6708	44706	44744	2699	2724	AGAGTGGGGAAGGTGGAGGGAAGGAAGAGAGGGGGCAGA	[[.[[[[[......[[[[[[..........[[[[[[[[[	TCTGCCCTTACCCCTCCTGCCCGCCT	]]]]]]]]]..]]]]]]..]]]]]]]
ENST00000623111	ENST00000359534	-16.6676	23792	23831	2808	2844	AGGGGGGAGGGGAAGGGGGTGGGGAAAGAGGGAGGGAGGT	[[[[[[[..[[...[[[[[.[[[[.....[[[...[[[[[	ACCTCACTGCCCGCCTTCCCCTCCCACCAGCCCCCTT	]]]]]....]]].]]]].]]]]]...]]..]]]]]]]
ENST00000623111	ENST00000359534	-16.6457	20779	20805	2702	2724	GGGCTGGGGAGGAGGGGAATTGGGGGT	[[[[.[[[.[[[[[[[[....[[[[[[	GCCCTTACCCCTCCTGCCCGCCT	]]]]]].]]]]]]]].]]]]]]]
ENST00000623111	ENST00000359534	-16.6077	20231	20250	3350	3370	TTCCTTTCTCCACCCTGCTT	[[[[[[[[[[[[[[[[[[[[	AAGCAGAGGTGGAGAAGGGGA	]]]]]].]]]]]]]]]]]]]]
ENST00000623111	ENST00000359534	-16.5272	37099	37148	2397	2436	TCCTGCCCATCCTCCGTTGACACCTTTTTCTCTCTCTTTCCTTGGCCTCT	[[[[[[[[.[[[[[...............[[[[[.[[[[[..[[[[[[[[	GGAGGCTGCTGGAGGTGGGAGTGAGGAGATGAGGGCAGGG	]]]]]]]]..]]]]].]]]]].]]]]].....]]]]]]]]
ENST00000623111	ENST00000359534	-16.4874	26995	27029	2770	2801	TCAGGGATTTGGGGAAGGTTTGATCAGGGAAGGAT	[[[[[[...[[[[[[[[[...[[.[[[...[[[[[	ATCCTGCTGTCTTCTCCTTCCCTGTGCCCTGA	]]]]].]]]...]].]]]]]]]]]..]]]]]]
ENST00000623111	ENST00000359534	-16.4817	32295	32360	3388	3427	GCCCCAAACCCCCAACTTCGCCTCCAGCTCTAACTCCAAACCCAGTCCTCATCTGCACCTTCCTGT	[[[[...............[[[[[[[[.....[[[[......[[[[.......[[[.[[[[[[[[[	GCAGGAAGGGGCATCCACTGCGGGTGACTGGAGGCCGGGC	]]]]]]]]].]]]...]]]].]]]]..]]]]]]]].]]]]
ENST00000623111	ENST00000359534	-16.4783	20772	20803	2809	2841	GGGGTTTGGGCTGGGGAGGAGGGGAATTGGGG	[[[[[.[[[[..[[[[[[[..[[[...[[[[[	CCTCACTGCCCGCCTTCCCCTCCCACCAGCCCC	]]]]]...]]].]]]]]]]..]]]]...]]]]]
ENST00000623111	ENST00000359534	-16.4782	50471	50529	650	701	GGGAGAGAGAGAGGGAGAGGAGAGGAGAGGAGAGGAGAGGAGAGGTGTGGTGGGGGCTG	[[[[[[...[[[[[[..[[[[[[[[...[[...[[...[[...[[[....[[[[[[[[[	TGGCTCCCAAGACCCCCGCCGGTCGCCTCTTCTGTGTTTTCTATGGTCTCTT	]]]]]]]]]..]]].]].]]..]].]]]]]]]]...]]]]]]....]]]]]]
ENST00000623111	ENST00000359534	-16.4438	34353	34369	2709	2724	GGGCAGGGCAGGAGGGG	[[[[.[[[[[[[[[[[[	CCCCTCCTGCCCGCCT	]]]]]]]]]]]]]]]]
ENST00000623111	ENST00000359534	-16.4107	36066	36098	2809	2841	GGGGCTGGGAGGTGACGCTGGTGGGCTGGGAGG	[[[[[.[[[[[[.......[[[[[[[.[.[[[[	CCTCACTGCCCGCCTTCCCCTCCCACCAGCCCC	]]]].].]]]]]]]....]]]]]]....]]]]]
ENST00000623111	ENST00000359534	-16.3861	23308	23340	2759	2796	GTGCTGGGGGAGGTGGCAAGTGGGGGGATGCAG	[[[[.[[[[[[[[[[[[[..[[[[[[...[[[[	CTGCACTCCCAATCCTGCTGTCTTCTCCTTCCCTGTGC	]]]].]]]]]]....]]]]]]]]]]]]]......]]]]
ENST00000623111	ENST00000359534	-16.378	23710	23742	662	702	GGGGAGAGAGAGAGAAAGGAGAGGGGGAGGGGG	[[[[[[[.[[[[[[..[[[[[[[[.[[.[[[[[	CCCCCGCCGGTCGCCTCTTCTGTGTTTTCTATGGTCTCTTC	]]]]].....]].]]]]]]]]...]]]]]]....]]]]]]]
ENST00000623111	ENST00000359534	-16.3689	12136	12171	2396	2436	TCCTGGCTTCACGCCCTTCTCCTGCCTCAGCCTCCA	[[[[[.[[[[[...[[[[[[[[[[[[[[.[[[[[[[	TGGAGGCTGCTGGAGGTGGGAGTGAGGAGATGAGGGCAGGG	]]]]]]].....]]]]]]]]]].]]]]...]]]]].]]]]]
ENST00000623111	ENST00000359534	-16.333	31400	31423	2765	2793	CAGGGTGAGGAGGGCAGGATGGGG	[[[[[.[[[[[.[[[[[[[[[[[[	TCCCAATCCTGCTGTCTTCTCCTTCCCTG	]]]].]]]]]]]].]]]]].....]]]]]
ENST00000623111	ENST00000359534	-16.3103	36223	36248	2764	2799	AGGGCTGGGGAAGGAAGGAGGGGGAG	[[[[[[[[[[[[[[.[[[[..[[[[[	CTCCCAATCCTGCTGTCTTCTCCTTCCCTGTGCCCT	]]]]]..]]]]..........]]]]]]]]].]]]]]
ENST00000623111	ENST00000359534	-16.2626	18061	18091	2698	2726	TCAGGTGAAGGGTGGGGAGGGCTGGGCAGGA	[[[[[....[[[[[.[[[[[[..[[[[[[[[	TTCTGCCCTTACCCCTCCTGCCCGCCTGA	]]]]]]]]....]]]]]]]]]]].]]]]]
ENST00000623111	ENST00000359534	-16.2407	25875	25912	2701	2747	AGCGCAAGGGGGAAGCAGGTTAGAGGCAGGTGGGCGCA	[[[[...[[[[...[[[[.[[[[.[[[[[[.[[[.[[[	TGCCCTTACCCCTCCTGCCCGCCTGAGAACTGCACACCCTGCCCGCT	]]]......]]].]]]]]]...]]]]...]]]]...]]]]...]]]]
ENST00000623111	ENST00000359534	-16.2154	37383	37407	2765	2799	GGGGTGTAGGGGGTGGGAAATGGGA	[[[[[[[[[[[.[[[[[[..[[[[[	TCCCAATCCTGCTGTCTTCTCCTTCCCTGTGCCCT	]]]]].]]]]]]............]]]]]]]]]]]
ENST00000623111	ENST00000359534	-16.1996	37048	37075	2599	2624	TGCCCTGCCTCTTCCCTCCTCTGCCCAC	[[[.[[[[[[[.[[[[[[[[....[[[[	GTGGTAGGAGGGAGAGTAGCAGAGCA	]]]].]]]]]]]]]]]..]]]].]]]
ENST00000623111	ENST00000359534	-16.1919	23313	23340	2814	2843	GGGGGAGGTGGCAAGTGGGGGGATGCAG	[[[[[.[[[[[.....[[[[[[[.[[[[	CTGCCCGCCTTCCCCTCCCACCAGCCCCCT	]]]].....]]]]]]].]]]]]...]]]]]
ENST00000623111	ENST00000359534	-16.1822	49323	49359	1286	1323	CCCCTGCATGCCCTGGGTCACCCTGCCCCTCCCTCGT	[[[[.....[[[[[[[[[[.[[[..[[[[.[[[[[[[	GCGGGGGTGGGGAGACGGGCCCGGGCCCAGGGCTGGGG	]]]]]]].]]]]....]]]....]]]]]]]]]].]]]]
ENST00000623111	ENST00000359534	-16.1795	49667	49699	2809	2839	GGCTTGTGGAATTGGGGAAGAGGCAGGGAGAGG	[[[[.[[[[....[[[[[[[.[[[[[...[[[[	CCTCACTGCCCGCCTTCCCCTCCCACCAGCC	]]]].]]]]]...]]]]]]]..]]]].]]]]
ENST00000623111	ENST00000359534	-16.1626	36221	36258	2809	2842	GGAGGGCTGGGGAAGGAAGGAGGGGGAGAGGGGGGAGG	[[.[[[[[[[........[[[[[[[[[[.[[[..[[[[	CCTCACTGCCCGCCTTCCCCTCCCACCAGCCCCC	]]]]....]]]..]]]]]]]]]]..]]]]]]]]]
ENST00000623111	ENST00000359534	-16.1365	23308	23334	1738	1763	GTGCTGGGGGAGGTGGCAAGTGGGGGG	[[[[[[[.[[[[[[[[....[[[[[[[	TCCTCCGAGTCCACCTTCACCAGCAC	]]]]]]]...]]]]]]]].]]]]]]]
ENST00000623111	ENST00000359534	-16.1322	2313	2351	2800	2833	TGGGAGGCCGAGGCGGGCAGATCACGAGGTCAGGAGTTC	[[[[[[[..[[[[[[[[[[[.....[[[[[[....[[[[	GAACAAGGACCTCACTGCCCGCCTTCCCCTCCCA	]]]]...]]]]]].]]]]]]]]]]]..]]]]]]]
ENST00000623111	ENST00000359534	-16.0689	26605	26646	3350	3400	TGTCCTTTCCAACCCTTCCCTCCTCCTGAGCCCACCCTGCTT	[[[[[[[[[[....[[[.[[[.[[[[[....[[[[[[[[[[[	AAGCAGAGGTGGAGAAGGGGACACTGAGGTGAGCAAAAGCAGGAAGGGGCA	]]]]]].]]]]]...]]]]]......]]].]]]........]]]]]]]]]]
ENST00000623111	ENST00000359534	-16.0542	25101	25129	2809	2842	GGGGGCAGGGGCTGGGCGGGGGGTGGTGG	[[[[[[.[[[[..[[[[[[[.[[[[[.[[	CCTCACTGCCCGCCTTCCCCTCCCACCAGCCCCC	]]]]]]].]]]]]]]..]]]].......]]]]]]
ENST00000623111	ENST00000359534	-16.034	23725	23743	1729	1754	AAGGAGAGGGGGAGGGGGG	[[[[.[[[[[[[[[[[[[[	TTCCCCTCCTCCTCCGAGTCCACCTT	]]]]]]]]]]]]]]........]]]]
