# Supplementary material for: Identification of mitochondrial permeability transition-related lncRNAs as quantitative biomarkers for the prognosis and therapy of breast cancer
Source: Front Genet. 2025 Mar 26;16:1510154. doi: 10.3389/fgene.2025.1510154 (PMC11979797; doi:10.3389/fgene.2025.1510154)
Supplement: Supplementary file 1 [file DataSheet1.zip › supplementary material/RNA base-pairing/RIblast-ENST00000627551-ENST00000259030.txt]

query_id	target_id	energy	query_left	query_right	target_left	target_right	query_seq	query_str	target_seq	target_str
ENST00000627551	ENST00000259030	-25.0986	438	502	613	673	GGTGAGGGGTGGTAGTGGTGGTGGGTGGTGGTGGGTGGTGGTGGTGGTGGGTGGTGGGTGGTGGT	[[[[[[[[[[...[[[...[[[[[[.[[.[[[[[[.[[[........[[[[[[[[..[[.[[[[[	GCTGCATGACAAAGCCGTCCAAATCCCTACTCCCCCACCTAAAGACTGGGAATTCCTCACC	]]]]]...]]...]]]]]]]].]]]]]]]]]]]]]]]]].....]]]....]]]]]]]]]]
ENST00000627551	ENST00000259030	-24.6413	490	580	1457	1541	GGTGGGTGGTGGTGGGTGGTGGTGGTGGTGGGTGGTGGGTGGTAGGTGGTGGGTGATGGTGGTGGGTGGTGGGTGGTGGGTGGTGGTGGGT	[[[[[[[....[[[[[[...[[[[[[..[[[[.[[[[[[[[...[[[[.[[[[[.........[[[[.[[[....[[[[[[[[.[[[.[[[	ACCAGCCCTGCCTGCACATGGCTTTAGCCCAGTGACACTGATTTTGGACATCTGACCTTCAGAACTGCTTGCTCATAAACTTGTC	]]].]]]]]]]]]]].]]].]]]]..]]]]]....]]]].........]]]]]].]]]]]]..]]]]]].]]]]]]..]]]]]]]
ENST00000627551	ENST00000259030	-24.1792	687	751	613	673	GGTGAGGGGTGGTAGTGGTGGTGGGTGGTGGTTGGTGGTGGTGGATGGTGGTGGTTGGTGGTGGT	[[[[[[[[[[...[[[...[[[[[[.[[.[...[[.[[...[[[[[[[[....[[[[...[[[[[	GCTGCATGACAAAGCCGTCCAAATCCCTACTCCCCCACCTAAAGACTGGGAATTCCTCACC	]]]]].]]]]...]]]]]]]]...]]]].].]]]]]]]].....]]]....]]]]]]]]]]
ENST00000627551	ENST00000259030	-23.5038	457	532	1457	1529	GGTGGGTGGTGGTGGGTGGTGGTGGTGGTGGGTGGTGGGTGGTGGTGGGTGGTGGTGGTGGTGGGTGGTGGGTGGT	[[[[[[[[[[..[[[[.[[.[[[[..[[[.[[[[.[[[[[......[[[[.[[[......[[[[[[[[.[[.[[[[	ACCAGCCCTGCCTGCACATGGCTTTAGCCCAGTGACACTGATTTTGGACATCTGACCTTCAGAACTGCTTGCT	]]]].]]]]]]]]]].]]].]]]]..]]]]]....]]]].]]].....]]]]...]]]]]]..]]]]]]]]]]
ENST00000627551	ENST00000259030	-23.2408	483	573	1457	1541	GGTGGGTGGTGGGTGGTGGTGGGTGGTGGTGGTGGTGGGTGGTGGGTGGTAGGTGGTGGGTGATGGTGGTGGGTGGTGGGTGGTGGGTGGT	[[[[[[[.[[[[[[[[[[[[.[[.......[[...[[[[[[..[[[[....[[[[.[[[[[...[[[.[[[....[[[[[[[[.[[.[[[[	ACCAGCCCTGCCTGCACATGGCTTTAGCCCAGTGACACTGATTTTGGACATCTGACCTTCAGAACTGCTTGCTCATAAACTTGTC	]]]].]]]]]]]]]].]]].]]]...]]]]]....]]]].]]]]....]]]]]].]].]]...]]]]]].]]]]]]..]]]]]]]
ENST00000627551	ENST00000259030	-22.2699	677	728	613	651	GGTGGTGGGTGGTGAGGGGTGGTAGTGGTGGTGGGTGGTGGTTGGTGGTGGT	[[[[[.[[[.[...[[[[[[...........[[[[[[[[.[[[[...[[[[[	GCTGCATGACAAAGCCGTCCAAATCCCTACTCCCCCACC	]]]]].]]]]...]]]]]]]].]]]]]].].]]]]]]]]
ENST00000627551	ENST00000259030	-21.975	862	918	613	674	GGGTGGTGGGTGATGGTGGTGGGTGGTGGTGGGTGGTGGGTGGTGGTGGATGGTGGT	[[[[[[.[[[...[[[.[[[[[[.[[....[[[...[[[[[[[[..[[....[[[[[	GCTGCATGACAAAGCCGTCCAAATCCCTACTCCCCCACCTAAAGACTGGGAATTCCTCACCT	]]]]]....]]..]]]]]]]]...]]]....]]]]]]]]......]]].....]]]]]]]]]
ENST00000627551	ENST00000259030	-21.9166	594	682	1457	1541	GGTGGGTGGTGGGTGGTGGTGGTTGGGTGGTGGTGGTGGATGGTGGTGGTGGTGGGTGATGGTGGTGGGTGGTGGGTGGCGGTGGTGGT	[[[[[[[.[[[[[[[[..[[[[[[...[[[.[[...[[[[[[.[[[[[....[[[[[...[[[.[[[....[[[[[[[[.[[[...[[[	ACCAGCCCTGCCTGCACATGGCTTTAGCCCAGTGACACTGATTTTGGACATCTGACCTTCAGAACTGCTTGCTCATAAACTTGTC	]]].]]]]]]]]]]].]]].]]]...]]]]]....]]]]]........]]]]]].]].]]].]]]]]]]]]]]]]]..]]]]]]]
ENST00000627551	ENST00000259030	-21.8924	604	699	1457	1543	GGGTGGTGGTGGTTGGGTGGTGGTGGTGGATGGTGGTGGTGGTGGGTGATGGTGGTGGGTGGTGGGTGGCGGTGGTGGTGGGTGGTGAGGGGTGGT	[[[....[[[...[[[[[...[[[[[[.[[.[[[...[[[[..[[[[...[[[[.[[[[[.......[[[.[[[...[[[[[[.....[[[.[[[[	ACCAGCCCTGCCTGCACATGGCTTTAGCCCAGTGACACTGATTTTGGACATCTGACCTTCAGAACTGCTTGCTCATAAACTTGTCTT	]]]].]]].]]]]]].]]].]]]...]]]]]....]]]].]]]]....]]]]..]]].]]...]]]]]].]]]]]...]]]...]]]
ENST00000627551	ENST00000259030	-21.6007	428	476	613	651	GGTGGTGGGTGGTGAGGGGTGGTAGTGGTGGTGGGTGGTGGTGGGTGGT	[[[[[.[[[.[...[[[[[[...........[[[[[[[[..[[.[[[[[	GCTGCATGACAAAGCCGTCCAAATCCCTACTCCCCCACC	]]]]]....]]..]]]]]]]].]]]]]].].]]]]]]]]
ENST00000627551	ENST00000259030	-21.5359	879	924	613	651	GGTGGGTGGTGGTGGGTGGTGGGTGGTGGTGGATGGTGGTGGTGGT	[[[[[[.......[[[[[[.[[[[.....[[[[[[[[.[[.[[[[[	GCTGCATGACAAAGCCGTCCAAATCCCTACTCCCCCACC	]]]]]...]]...]]]]]]]].]]]]]]]]]].]]]]]]
ENST00000627551	ENST00000259030	-21.4428	516	593	1457	1541	GGTGGGTGGTGGGTGGTAGGTGGTGGGTGATGGTGGTGGGTGGTGGGTGGTGGGTGGTGGTGGGTGGTGGGTGATGGT	[[[[[[[.[[[[[[[[..[[[.[.[[[.[[[[..[[[.[[[[.[[[[[...[[[[.[[[[[[[[[...[[[[...[[[	ACCAGCCCTGCCTGCACATGGCTTTAGCCCAGTGACACTGATTTTGGACATCTGACCTTCAGAACTGCTTGCTCATAAACTTGTC	]]].]]]].]]]]]].]]].]]]]..]]]]]....]]]].]]].....]]]]...]]].]...]]]..]]]]]]]]..]]]]]]]
ENST00000627551	ENST00000259030	-21.1925	842	915	1457	1529	GGTGGGTGGTGGTGGGTGGTGGGTGGTGGGTGATGGTGGTGGGTGGTGGTGGGTGGTGGGTGGTGGTGGATGGT	[[[[[[[[[[..[[[[.[[[[[[[[..[[[[...[[[[.[[[[[......[[[[.[[[[[[[[.[[[....[[[	ACCAGCCCTGCCTGCACATGGCTTTAGCCCAGTGACACTGATTTTGGACATCTGACCTTCAGAACTGCTTGCT	]]].]]]]]]]]]]].....]]]]..]]]]]....]]]].]]]]....]]]]]].]]]]]]..]]]]]]]]]]
ENST00000627551	ENST00000259030	-21.162	577	624	613	652	GGGTGGTGGGTGATGGTGGTGGGTGGTGGGTGGTGGTGGTTGGGTGGT	[[[[[[.[[[.....[[...[[[...[[[[[[[[.....[[[.[[[[[	GCTGCATGACAAAGCCGTCCAAATCCCTACTCCCCCACCT	]]]]]....]]].]]]]]]]]...]]].]].]]]]]]]]]
ENST00000627551	ENST00000259030	-20.8888	883	924	613	659	GGTGGTGGTGGGTGGTGGGTGGTGGTGGATGGTGGTGGTGGT	[[[...[[[[[[.[[.[[[......[[[[[[[[.[[.[[[[[	GCTGCATGACAAAGCCGTCCAAATCCCTACTCCCCCACCTAAAGACT	]]]]]...]]...]]]]]]]]...]]]....]]]]]]]].....]]]
ENST00000627551	ENST00000259030	-20.8463	846	898	613	659	GGTGGTGGTGGGTGGTGGGTGGTGGGTGATGGTGGTGGGTGGTGGTGGGTGGT	[[[...[[[[[[.[[......[[[[[.[[[.....[[[[[[[[..[[.[[[[[	GCTGCATGACAAAGCCGTCCAAATCCCTACTCCCCCACCTAAAGACT	]]]]]....]]..]]]]]]]].]]]]]]]].]]]]]]]].....]]]
ENST00000627551	ENST00000259030	-20.7637	706	798	1457	1529	GGTGGGTGGTGGTTGGTGGTGGTGGATGGTGGTGGTTGGTGGTGGTGGGTGGTGGGTGGTGGGTGATGGTGGTGGGTGATGGTGGCGAGTGGT	[[[[[[[[[[.[..[[......[[[[[[.....[[[[[[[[........[[.[[[[[...[[[[.[[[...[[[[[[[.....[[[....[[[	ACCAGCCCTGCCTGCACATGGCTTTAGCCCAGTGACACTGATTTTGGACATCTGACCTTCAGAACTGCTTGCT	]]].]]].]]]]]]].]]].]]]]..]]]]].]].]]]]]]]].....]]]]]].]]..]...]]]]]]]]]]
ENST00000627551	ENST00000259030	-20.7294	819	861	613	651	GGTGGGTGGTGGTGGGTGATGATGGTGGGTGGTGGTGGGTGGT	[[[[[[.[[.[[[[[[.[[[.....[[[[[[[[..[[.[[[[[	GCTGCATGACAAAGCCGTCCAAATCCCTACTCCCCCACC	]]]]]....]]..]]]]]]]].]]]]]]]]]]]]]]]]]
ENST00000627551	ENST00000259030	-20.6227	425	518	1457	1537	GGTGGTGGTGGGTGGTGAGGGGTGGTAGTGGTGGTGGGTGGTGGTGGGTGGTGGTGGTGGTGGGTGGTGGGTGGTGGTGGGTGGTGGTGGTGGT	[[[....[[[[[[[[............[[[[[..[[[[.[[...[[[[[[.[[[[[....[[[[[...[[[[.[[[[[[[[[[[.[[[...[[[	ACCAGCCCTGCCTGCACATGGCTTTAGCCCAGTGACACTGATTTTGGACATCTGACCTTCAGAACTGCTTGCTCATAAACT	]]].]]]]]]]]]]].]]].]]]]..]]]]]....]]]]]........]]]]]].]]]]]]..]]]]]]]]]]]]]..]]]
ENST00000627551	ENST00000259030	-20.4221	550	583	613	651	GGTGGGTGGTGGGTGGTGGGTGGTGGTGGGTGGT	[[[[[[.[[.[[[...[[[[[[[[..[[.[[[[[	GCTGCATGACAAAGCCGTCCAAATCCCTACTCCCCCACC	]]]]]....]]..]]]]]]]]...]]]....]]]]]]]]
ENST00000627551	ENST00000259030	-20.3803	635	682	613	659	GGTGGTGGTGGTGGGTGATGGTGGTGGGTGGTGGGTGGCGGTGGTGGT	[[[...[[[[[.[[[.....[[...[[[...[[[[[[[[.[[.[[[[[	GCTGCATGACAAAGCCGTCCAAATCCCTACTCCCCCACCTAAAGACT	]]]]]...]]...]]]]]]]]...]]].]].]]]]]]]].....]]]
ENST00000627551	ENST00000259030	-20.2689	461	509	613	659	GGTGGTGGTGGGTGGTGGTGGTGGTGGGTGGTGGGTGGTGGTGGGTGGT	[[[...[[[[[[.[[.....[[...[[[...[[[[[[[[..[[.[[[[[	GCTGCATGACAAAGCCGTCCAAATCCCTACTCCCCCACCTAAAGACT	]]]]]....]]..]]]]]]]]...]]].]].]]]]]]]].....]]]
ENST00000627551	ENST00000259030	-20.2127	550	613	1457	1529	GGTGGGTGGTGGGTGGTGGGTGGTGGTGGGTGGTGGGTGATGGTGGTGGGTGGTGGGTGGTGGT	[[[[[[[[[[.[[.[[[[[[[[..[[[.[[[[.[[[[[...[[[.[[[...[[[[[[.[.[[[[	ACCAGCCCTGCCTGCACATGGCTTTAGCCCAGTGACACTGATTTTGGACATCTGACCTTCAGAACTGCTTGCT	]]]].]]]]]]]....]]].]]]...]]]]]....]]]].]]].....]]]]]].]].]]...]]]]]]]]]]
ENST00000627551	ENST00000259030	-20.1785	477	518	613	659	GGTGGTGGTGGGTGGTGGGTGGTGGTGGGTGGTGGTGGTGGT	[[[...[[[[[[.[[.[[[......[[[[[[[[.[[.[[[[[	GCTGCATGACAAAGCCGTCCAAATCCCTACTCCCCCACCTAAAGACT	]]]]]...]]...]]]]]]]]...]]]....]]]]]]]].....]]]
ENST00000627551	ENST00000259030	-20.1764	882	924	613	652	GGGTGGTGGTGGGTGGTGGGTGGTGGTGGATGGTGGTGGTGGT	[[[[[[.[[...[[[[.[[[[.....[[[[[[[[.[[.[[[[[	GCTGCATGACAAAGCCGTCCAAATCCCTACTCCCCCACCT	]]]]]...]]...]]]]]]]].]]]]]]]].]].]]]]]]
ENST00000627551	ENST00000259030	-19.8145	434	485	613	652	GGGTGGTGAGGGGTGGTAGTGGTGGTGGGTGGTGGTGGGTGGTGGTGGTGGT	[[[[[[...[[[[[[[..........[[[[.....[[[[[[[[.[[.[[[[[	GCTGCATGACAAAGCCGTCCAAATCCCTACTCCCCCACCT	]]]]]...]]...]]]]]]]].]]]]]]]]]]].]]]]]]
ENST00000627551	ENST00000259030	-19.7945	597	646	613	652	GGGTGGTGGGTGGTGGTGGTTGGGTGGTGGTGGTGGATGGTGGTGGTGGT	[[[[[[.[[[.............[[[[.[[...[[[[[[[[.[[.[[[[[	GCTGCATGACAAAGCCGTCCAAATCCCTACTCCCCCACCT	]]]]]...]]...]]]]]]]]...]]]]]].]]]]]]]]]
ENST00000627551	ENST00000259030	-19.6395	594	630	613	651	GGTGGGTGGTGGGTGGTGGTGGTTGGGTGGTGGTGGT	[[[[[[....[[[[[[.[[...[[[[[[[[[.[[[[[	GCTGCATGACAAAGCCGTCCAAATCCCTACTCCCCCACC	]]]]]........]]]]]]]]]..]]]]]]]].]]]]]]
ENST00000627551	ENST00000259030	-19.3952	510	573	613	659	GGTGGTGGTGGGTGGTGGGTGGTAGGTGGTGGGTGATGGTGGTGGGTGGTGGGTGGTGGGTGGT	[[[...[[[[[[.[[......[[[[[.[[[............[[[[[[[[......[[.[[[[[	GCTGCATGACAAAGCCGTCCAAATCCCTACTCCCCCACCTAAAGACT	]]]]]....]]..]]]]]]]].]]]]]]]].]]]]]]]].....]]]
ENST00000627551	ENST00000259030	-19.0952	494	539	613	659	GGTGGTGGTGGGTGGTGGTGGTGGTGGGTGGTGGGTGGTAGGTGGT	[[[...[[[[[[.[[.....[[...[[[...[[[[[[[[..[[[[[	GCTGCATGACAAAGCCGTCCAAATCCCTACTCCCCCACCTAAAGACT	]]]]]........]]]]]]]]...]]].]].]]]]]]]].....]]]
ENST00000627551	ENST00000259030	-19.0635	947	991	613	659	GGTGGTGGTGGTGGGTGATGGTGGTGGGTGGTGGGTGGTGGTGGT	[[[...[[[[[.[[[.....[[...[[[...[[[[[[[[.[[[[[	GCTGCATGACAAAGCCGTCCAAATCCCTACTCCCCCACCTAAAGACT	]]]]]........]]]]]]]]...]]].]].]]]]]]]].....]]]
ENST00000627551	ENST00000259030	-18.8281	892	952	613	652	GGGTGGTGGGTGGTGGTGGATGGTGGTGGTGGTGGTGGGTGGTGGTGGTGGTTGTGGTGGT	[[[[[[.[[[...............[[[[.[[...[[[[[[[[........[[[[.[[[[[	GCTGCATGACAAAGCCGTCCAAATCCCTACTCCCCCACCT	]]]]]...]]]].]]]]]]]]...]]]]]].]]]]]]]]]
ENST00000627551	ENST00000259030	-18.7876	567	613	613	652	GGGTGGTGGTGGGTGGTGGGTGATGGTGGTGGGTGGTGGGTGGTGGT	[[[[[[.[[......[[[[[.[[[.....[[[[[[[[..[[.[[[[[	GCTGCATGACAAAGCCGTCCAAATCCCTACTCCCCCACCT	]]]]]...]]...]]]]]]]].]]]]]]]].]].]]]]]]
ENST00000627551	ENST00000259030	-18.737	657	689	613	651	GGTGGGTGGTGGGTGGCGGTGGTGGTGGGTGGT	[[[[[[.[[.[[[.[[[[[[..[[....[[[[[	GCTGCATGACAAAGCCGTCCAAATCCCTACTCCCCCACC	]]]]]....]]..]]]]]].....]]]....]]]]]]]]
ENST00000627551	ENST00000259030	-18.1679	941	978	626	659	GGTTGTGGTGGTGGTGGTGGGTGATGGTGGTGGGTGGT	[[[[..[[[[[.[[.[[[[[[.[[[.....[[[[[[[[	GCCGTCCAAATCCCTACTCCCCCACCTAAAGACT	]]]]]]]].]]]]]]]]].]]]]]]]....]]]]
ENST00000627551	ENST00000259030	-17.9755	793	828	613	659	AGTGGTGGTGGGTGGTGGGTGATGGTGGTGGGTGGT	[[[...[[[[[[.[[.[[[.[[[[[[..[[.[[[[[	GCTGCATGACAAAGCCGTCCAAATCCCTACTCCCCCACCTAAAGACT	]]]]]....]]..]]]]]].....]]]....]]]]]]]].....]]]
ENST00000627551	ENST00000259030	-17.8827	676	722	1457	1496	TGGTGGTGGGTGGTGAGGGGTGGTAGTGGTGGTGGGTGGTGGTTGGT	[[[[[.[[[[[.....[[[[[....[[[...[[[[[[[[.[[[[[[[	ACCAGCCCTGCCTGCACATGGCTTTAGCCCAGTGACACTG	]]]]]]]]]]]]]]].]]].]]]]].]]]]]....]]]]]
ENST00000627551	ENST00000259030	-17.7699	680	745	1457	1525	GGTGGGTGGTGAGGGGTGGTAGTGGTGGTGGGTGGTGGTTGGTGGTGGTGGATGGTGGTGGTTGGT	[[[.[[[..[[[[[[.[[[...[[[[[.[[[[[...[[[[[...[[[......[[[[[.[[[[[[[	ACCAGCCCTGCCTGCACATGGCTTTAGCCCAGTGACACTGATTTTGGACATCTGACCTTCAGAACTGCT	]]]]]]]]]]]]..]]].]]]]]...]]]]]....]]]]]...........]]].]]]]]]..]]]]]]
ENST00000627551	ENST00000259030	-17.7587	739	808	613	659	GGTTGGTGGTGGTGGGTGGTGGGTGGTGGGTGATGGTGGTGGGTGATGGTGGCGAGTGGTGGTGGGTGGT	[[[[......[[[[[[.[[......[[[[[.[[[.....[[[[.......[[[......[[....[[[[[	GCTGCATGACAAAGCCGTCCAAATCCCTACTCCCCCACCTAAAGACT	]]]]]....]]..]]].]]]].]]]]]]]].]]]]]]]]....]]]]
ENST00000627551	ENST00000259030	-17.4548	667	708	613	652	GGGTGGCGGTGGTGGTGGGTGGTGAGGGGTGGTAGTGGTGGT	[[[[[[.[[.....[[[[[.[[[...[[[[[[[.[[.[[[[[	GCTGCATGACAAAGCCGTCCAAATCCCTACTCCCCCACCT	]]]]]...]]...]]]]]]]..]]]]]]]].]].]]]]]]
ENST00000627551	ENST00000259030	-17.4508	418	459	613	652	GGGTGGCGGTGGTGGTGGGTGGTGAGGGGTGGTAGTGGTGGT	[[[[[[.[[.....[[[[[.[[[...[[[[[[[.[[.[[[[[	GCTGCATGACAAAGCCGTCCAAATCCCTACTCCCCCACCT	]]]]]...]]...]]]]]]]..]]]]]]]].]].]]]]]]
ENST00000627551	ENST00000259030	-17.3953	823	881	613	659	GGTGGTGGTGGGTGATGATGGTGGGTGGTGGTGGGTGGTGGGTGGTGGGTGATGGTGGT	[[[...[[[[[[.......[[[[[[.[[[.........[[[[[[[[...[[...[[[[[	GCTGCATGACAAAGCCGTCCAAATCCCTACTCCCCCACCTAAAGACT	]]]]]....]]..]]]]]]]].]]]]]]]]]..]]]]]].....]]]
ENST00000627551	ENST00000259030	-17.3127	415	459	613	651	GGTGGGTGGCGGTGGTGGTGGGTGGTGAGGGGTGGTAGTGGTGGT	[[[[[[.[[.....[[[[.[[[[......[[[[[[[.[[.[[[[[	GCTGCATGACAAAGCCGTCCAAATCCCTACTCCCCCACC	]]]]]...]]...]]]]]]]..]]]]]]]].]]]]]]]]
ENST00000627551	ENST00000259030	-17.2248	553	596	613	652	GGGTGGTGGGTGGTGGGTGGTGGTGGGTGGTGGGTGATGGTGGT	[[[[[[.[[[....[[[......[[[[[[[[...[[...[[[[[	GCTGCATGACAAAGCCGTCCAAATCCCTACTCCCCCACCT	]]]]]....]]..]]]]]]]]...]]]...]]].]]]]]]
ENST00000627551	ENST00000259030	-17.1936	749	825	1457	1529	GGTGGGTGGTGGGTGGTGGGTGATGGTGGTGGGTGATGGTGGCGAGTGGTGGTGGGTGGTGGGTGATGGTGGTGGGT	[[[[[[[[[[.[[.[[[[[[[[.[[[[[.[[[[[......[[[.....[[[.......[[[[[[[.....[[[.[[[	ACCAGCCCTGCCTGCACATGGCTTTAGCCCAGTGACACTGATTTTGGACATCTGACCTTCAGAACTGCTTGCT	]]].]]].]]]]]]].]]].]]]...]]]]]....]]]]]........]]]]]].]].]]...]]]]]]]]]]
ENST00000627551	ENST00000259030	-16.9523	796	844	613	651	GGTGGTGGGTGGTGGGTGATGGTGGTGGGTGGTGGTGGGTGATGATGGT	[[[[..[[[.[[[[[[.[[[.....[[[[[[[[.....[[.[[[.[[[[	GCTGCATGACAAAGCCGTCCAAATCCCTACTCCCCCACC	]]]]]]].]]...]]]]]]]].]]]]]]]]].]]]]]]]
ENST00000627551	ENST00000259030	-16.7235	919	958	613	659	GGTGGTGGTGGGTGGTGGTGGTGGTTGTGGTGGTGGTGGT	[[[...[[[[[[.[[.[[[[[.[[...[[[[[[[.[[[[[	GCTGCATGACAAAGCCGTCCAAATCCCTACTCCCCCACCTAAAGACT	]]]]]........]]]].]]]...]]]]]]]]]]]]]]].....]]]
ENST00000627551	ENST00000259030	-16.6338	802	844	613	652	GGGTGGTGGGTGATGGTGGTGGGTGGTGGTGGGTGATGATGGT	[[[[[[.[[[....[[...[[[[[[[[.....[[.[[[.[[[[	GCTGCATGACAAAGCCGTCCAAATCCCTACTCCCCCACCT	]]]]]]].]]...]]]]]]]]...]].....]]]]]]]]]
ENST00000627551	ENST00000259030	-16.4059	660	699	626	652	GGGTGGTGGGTGGCGGTGGTGGTGGGTGGTGAGGGGTGGT	[[[[[[.[[[........[[[[.[[[[......[[[[[[[	GCCGTCCAAATCCCTACTCCCCCACCT	]]]]]]]..]]]]]]]].]]]]]]]]]
ENST00000627551	ENST00000259030	-16.3499	408	440	613	651	GGTGGGTGGTGGGTGGCGGTGGTGGTGGGTGGT	[[[[[[.[[.[[[.[[[[[[..[[....[[[[[	GCTGCATGACAAAGCCGTCCAAATCCCTACTCCCCCACC	]]]]]....]]..]]]]]].....]]]....]]]]]]]]
ENST00000627551	ENST00000259030	-16.155	795	835	1457	1496	TGGTGGTGGGTGGTGGGTGATGGTGGTGGGTGGTGGTGGGT	[[[[[.[[[[[...[[[[.[[[...[[[[[[[[.[[[.[[[	ACCAGCCCTGCCTGCACATGGCTTTAGCCCAGTGACACTG	]]].]]]]]]]]]]].]]].]]]]..]]]]]....]]]]]
