# Supplementary material for: Identification of mitochondrial permeability transition-related lncRNAs as quantitative biomarkers for the prognosis and therapy of breast cancer
Source: Front Genet. 2025 Mar 26;16:1510154. doi: 10.3389/fgene.2025.1510154 (PMC11979797; doi:10.3389/fgene.2025.1510154)
Supplement: Supplementary file 1 [file DataSheet1.zip › supplementary material/RNA base-pairing/RIblast-ENST00000627551-ENST00000301263.txt]

query_id	target_id	energy	query_left	query_right	target_left	target_right	query_seq	query_str	target_seq	target_str
ENST00000627551	ENST00000301263	-32.1304	420	535	125	225	GTGGCGGTGGTGGTGGGTGGTGAGGGGTGGTAGTGGTGGTGGGTGGTGGTGGGTGGTGGTGGTGGTGGGTGGTGGGTGGTGGTGGGTGGTGGTGGTGGTGGGTGGTGGGTGGTAGG	[[[...[[[[[.[[[[[.[[[[[[[[.[[[[.........[[[[[[....[[[[[...[[[[[.....[[....[[.[.[[[[[.[[[[[[[[[.....[[[[[[.[[[[....[[	CCAGCCCTTACCCTGCGCTGCCACGTGTGCACCAGCTCCAGCAACTGCAAGCATTCTGTGGTCTGCCCGGCCAGCTCTCGCTTCTGCAAGACCACGAACAC	]].]]]]]]]]]]..]]]]]]]]].....]]]]].].]].]].]]]]]...]]]]]......]]]]]].]]]].]]]]]]]]]]]]]...]]]]]...]]]
ENST00000627551	ENST00000301263	-31.6103	822	888	361	414	GGGTGGTGGTGGGTGATGATGGTGGGTGGTGGTGGGTGGTGGGTGGTGGGTGATGGTGGTGGGTGGT	[[[[....[.[[[[[......[[[[[[[.....[[[[[[[[.[.[[[[[[[[.[[[[[.[[.[[[[[	GCTGCACAACGCTGCACCCACCCGCACCGCCCTCGCCCACAGTGCCCTCAGCCT	]]]]].]].]]]]]]]]]]]]]].]]]]]]]].]]]]]]]..]]]]].].]]]]
ENST00000627551	ENST00000301263	-30.7827	540	603	361	414	GGGTGATGGTGGTGGGTGGTGGGTGGTGGGTGGTGGTGGGTGGTGGGTGATGGTGGTGGGTGGT	[[[[.......[.[[[[.[[[[[[[[.[[[[[[[[......[[[[[[[[.[[[[[.[[.[[[[[	GCTGCACAACGCTGCACCCACCCGCACCGCCCTCGCCCACAGTGCCCTCAGCCT	]]]]].]].]]]]]]]]]]]]]..]]]]]]]]]]]]]]]]...]]]].].]]]]
ENST00000627551	ENST00000301263	-30.7217	519	583	361	414	GGGTGGTGGGTGGTAGGTGGTGGGTGATGGTGGTGGGTGGTGGGTGGTGGGTGGTGGTGGGTGGT	[[[[...[[[[[.......[[[[[[[........[[[[[[[[.[.[[[[[[[[.[[[[[.[[[[[	GCTGCACAACGCTGCACCCACCCGCACCGCCCTCGCCCACAGTGCCCTCAGCCT	]]]]]....]]]]]]]]]]]]]].]]]]]]]].]]]]]]]..]]]]]...]]]]
ENST00000627551	ENST00000301263	-30.5925	567	624	361	414	GGGTGGTGGTGGGTGGTGGGTGATGGTGGTGGGTGGTGGGTGGTGGTGGTTGGGTGGT	[[[[....[.[[[[.[[[[[[[[.[[[[[[[.[.[[[[[[[[.[[[[[.[[[.[[[[[	GCTGCACAACGCTGCACCCACCCGCACCGCCCTCGCCCACAGTGCCCTCAGCCT	]]]]].]]]]]]]]]]]]]]]]].]]]]]]].]]]]]]]]...]]]].].]]]]
ENST00000627551	ENST00000301263	-30.5893	434	515	361	414	GGGTGGTGAGGGGTGGTAGTGGTGGTGGGTGGTGGTGGGTGGTGGTGGTGGTGGGTGGTGGGTGGTGGTGGGTGGTGGTGGT	[[[[..[[[[[[............[[[[[[[.....[[[[[[[[.....[[[[[[......[[[[[[.....[[...[[[[[	GCTGCACAACGCTGCACCCACCCGCACCGCCCTCGCCCACAGTGCCCTCAGCCT	]]]]].]].]]]]]].]]]]]]..]]]]]]]].]]]]]]]....]]]]]]]]]]
ENST00000627551	ENST00000301263	-30.283	460	532	361	414	GGGTGGTGGTGGGTGGTGGTGGTGGTGGGTGGTGGGTGGTGGTGGGTGGTGGTGGTGGTGGGTGGTGGGTGGT	[[[[....[.[[[[[.........[[[[[[[[.[[[[[[[[.[[[[[[[.....[[[[[[.....[[.[[[[[	GCTGCACAACGCTGCACCCACCCGCACCGCCCTCGCCCACAGTGCCCTCAGCCT	]]]]].]].]]]]]]..]]]]]]]]]]]]]]]]]]]]]]]..]]]]].].]]]]
ENST00000627551	ENST00000301263	-30.2404	575	698	125	225	GTGGGTGGTGGGTGATGGTGGTGGGTGGTGGGTGGTGGTGGTTGGGTGGTGGTGGTGGATGGTGGTGGTGGTGGGTGATGGTGGTGGGTGGTGGGTGGCGGTGGTGGTGGGTGGTGAGGGGTGG	[[[.[[[[[........[[[[.....[[[[[[....[.[[[[[[[[[[[.......[[[[[...[[[[[.....[[...[[.....[.[[[[[.[[[[[[[[[......[[.[[[[[[[[.[[[	CCAGCCCTTACCCTGCGCTGCCACGTGTGCACCAGCTCCAGCAACTGCAAGCATTCTGTGGTCTGCCCGGCCAGCTCTCGCTTCTGCAAGACCACGAACAC	]]].]]]]]]]]]].]]]]]]]]].....]]]]].].]].]].]]]]]...]]]]]......]]]]]]]]]]].].]]]]]].]]]]...]]]]]...]]]
ENST00000627551	ENST00000301263	-30.2085	577	646	361	414	GGGTGGTGGGTGATGGTGGTGGGTGGTGGGTGGTGGTGGTTGGGTGGTGGTGGTGGATGGTGGTGGTGGT	[[[[...[[[[[......[[[[[[[[.[[[[[[[[......[[[[[[..[[[[[[.....[[...[[[[[	GCTGCACAACGCTGCACCCACCCGCACCGCCCTCGCCCACAGTGCCCTCAGCCT	]]]]].]].]]]]]]..]]]]]].]]]]]]]]]]]]]]]]..]]]]]...]]]]
ENST00000627551	ENST00000301263	-30.2058	669	774	125	225	GTGGCGGTGGTGGTGGGTGGTGAGGGGTGGTAGTGGTGGTGGGTGGTGGTTGGTGGTGGTGGATGGTGGTGGTTGGTGGTGGTGGGTGGTGGGTGGTGGGTGATGG	[[[...[[[[[.[[[[[.[[[[[[[[.[[[[...[[[[[.[[[[[[[[[[[[.[[[........[.[[[[[....[[[[[[[[[......[[[[[[.[[[[...[[	CCAGCCCTTACCCTGCGCTGCCACGTGTGCACCAGCTCCAGCAACTGCAAGCATTCTGTGGTCTGCCCGGCCAGCTCTCGCTTCTGCAAGACCACGAACAC	]].]]]]]]]]]]..]]]]]]]]].....]]]]].].]]].]]]]]]]...]]]]]......]]]]]..]]]].]]]]]]]]]]]]]...]]]]]...]]]
ENST00000627551	ENST00000301263	-29.8231	953	1015	364	413	GGTGGTGGGTGATGGTGGTGGGTGGTGGGTGGTGGTGGTGGGTGCTGGTGGTGGTATGTGTGT	[[[...[[[[[......[[[[[[[[.[[[[[[[[..[[[[[[[[[.....[[[.....[[[[[	GCACAACGCTGCACCCACCCGCACCGCCCTCGCCCACAGTGCCCTCAGCC	]]]]].]]].]]]]]]]]]..]]]]]]]]]]]]]]]]..]]]]]...]]]
ENST00000627551	ENST00000301263	-29.8203	855	924	361	414	GGGTGGTGGGTGGTGGGTGATGGTGGTGGGTGGTGGTGGGTGGTGGGTGGTGGTGGATGGTGGTGGTGGT	[[[[...[[[[[[[[[[[[........[[[[[[[[......[[[[[[[.[[[[[[.....[[...[[[[[	GCTGCACAACGCTGCACCCACCCGCACCGCCCTCGCCCACAGTGCCCTCAGCCT	]]]]].]].]]]]]]]]]]]]]..]]]]]]]].]]]]]]]..]]]]]...]]]]
ENST00000627551	ENST00000301263	-29.286	820	949	110	225	GTGGGTGGTGGTGGGTGATGATGGTGGGTGGTGGTGGGTGGTGGGTGGTGGGTGATGGTGGTGGGTGGTGGTGGGTGGTGGGTGGTGGTGGATGGTGGTGGTGGTGGTGGGTGGTGGTGGTGGTTGTGGT	[[[.[[[[[.[[[[........[[[[[[.[.[[[[.......[[[[[[.[[[[[...[[[[[.[.[[[.....[.[[[[[.[[[[[[[[[[......[[[[.[[[[[.[[[[...[[[.[[[[[[[[[[[	GCTGTGGCTACAGGGCCAGCCCTTACCCTGCGCTGCCACGTGTGCACCAGCTCCAGCAACTGCAAGCATTCTGTGGTCTGCCCGGCCAGCTCTCGCTTCTGCAAGACCACGAACAC	]]]]]]]]]]]...]]].]]]]]]]]]]]]].]]]]]]].]]].]]]]].].]]].].]]]]]...]]]]]......]]]]]].]]]].].]]]]]].]]]]...]]]]]...]]]
ENST00000627551	ENST00000301263	-29.2855	486	559	361	414	GGGTGGTGGGTGGTGGTGGGTGGTGGTGGTGGTGGGTGGTGGGTGGTAGGTGGTGGGTGATGGTGGTGGGTGGT	[[[[...[[[[[...[[[[[[[...........[[[[[[[[..........[[[[[[[[.[[[[[.[[.[[[[[	GCTGCACAACGCTGCACCCACCCGCACCGCCCTCGCCCACAGTGCCCTCAGCCT	]]]]].]].]]]]]]]]]]]]]..]]]]]]]].]]]]]]]..]]]]]...]]]]
ENST00000627551	ENST00000301263	-29.2233	444	518	361	414	GGGTGGTAGTGGTGGTGGGTGGTGGTGGGTGGTGGTGGTGGTGGGTGGTGGGTGGTGGTGGGTGGTGGTGGTGGT	[[[[..........[.[[[[[...[[[[[[[[.[[[[[[[......[[[[[[[[.[[[[[.....[[...[[[[[	GCTGCACAACGCTGCACCCACCCGCACCGCCCTCGCCCACAGTGCCCTCAGCCT	]]]]].]].]]]]]]]]]]]]]..]]]]]]].]]]]]]]]..]]]]].].]]]]
ENST00000627551	ENST00000301263	-29.0199	517	619	125	225	GTGGGTGGTGGGTGGTAGGTGGTGGGTGATGGTGGTGGGTGGTGGGTGGTGGGTGGTGGTGGGTGGTGGGTGATGGTGGTGGGTGGTGGGTGGTGGTGGTTGG	[[[.[[[[[..[[[[.....[[[[[[...[[[[...[[[[[[.[[[[[....[[[[[....[.[[[..[[[[...[[[[[[[[[...[[[[...[[.[[[[[[	CCAGCCCTTACCCTGCGCTGCCACGTGTGCACCAGCTCCAGCAACTGCAAGCATTCTGTGGTCTGCCCGGCCAGCTCTCGCTTCTGCAAGACCACGAACAC	]]]]]]]].]]]].]].]]]]]]].....]]]]....]]].].]]]]]...]]]]]......]]]]]].]]]]...]]]]]].]]]]...]]]]]...]]]
ENST00000627551	ENST00000301263	-28.9841	862	927	361	414	GGGTGGTGGGTGATGGTGGTGGGTGGTGGTGGGTGGTGGGTGGTGGTGGATGGTGGTGGTGGTGGT	[[[[...[[[[[......[[[[[[[[.[[[[[...[[[[[[[[.[.......[[[[[[...[[[[[	GCTGCACAACGCTGCACCCACCCGCACCGCCCTCGCCCACAGTGCCCTCAGCCT	]]]]]....]]]]]].]]]]]]]]].]]]]].]]]]]]]]..]]]]]...]]]]
ENST00000627551	ENST00000301263	-28.9428	470	537	365	414	GGGTGGTGGTGGTGGTGGGTGGTGGGTGGTGGTGGGTGGTGGTGGTGGTGGGTGGTGGGTGGTAGGTG	[[[[..........[.[[[[[[[[[[[[.....[[[[[[[[.....[[[[[[[[...[[[[....[[[	CACAACGCTGCACCCACCCGCACCGCCCTCGCCCACAGTGCCCTCAGCCT	]]]..]]]].]]]]]]]]..]]]]]]]].]]]]]]]..]]]]].].]]]]
ENST00000627551	ENST00000301263	-28.721	739	808	361	413	GGTTGGTGGTGGTGGGTGGTGGGTGGTGGGTGATGGTGGTGGGTGATGGTGGCGAGTGGTGGTGGGTGGT	[[[[[[.[[[.[[[[[[[[.[[[[[[[[.........[[[[[[[[.....[[[[.....[[....[[[[[	GCTGCACAACGCTGCACCCACCCGCACCGCCCTCGCCCACAGTGCCCTCAGCC	]]]]].]].]]]].]]]]]]]]..]]]]]]]]]]]]]]]]...]]].]]]]]]
ENST00000627551	ENST00000301263	-28.7057	618	721	125	235	GGGTGGTGGTGGTGGATGGTGGTGGTGGTGGGTGATGGTGGTGGGTGGTGGGTGGCGGTGGTGGTGGGTGGTGAGGGGTGGTAGTGGTGGTGGGTGGTGGTTGG	[[[[.[[[...[[[[...[[[[....[[[[[[...[[[[...[[[[[[.[[[[[...[[[[[[.[[[.[[[[[....[[[[[[[[[.....[[[[[[.[[[[[[	CCAGCCCTTACCCTGCGCTGCCACGTGTGCACCAGCTCCAGCAACTGCAAGCATTCTGTGGTCTGCCCGGCCAGCTCTCGCTTCTGCAAGACCACGAACACAGTGGAGCCT	]]]]]].]]]]]]..]]]]]]]]].....]]]]]...]]].]].]]]]...]]]]]......]]]]]].]]]]...]]]]]].]]]]....]]]]...]]]......]]]]
ENST00000627551	ENST00000301263	-28.6163	560	694	125	235	GGGTGGTGGGTGGTGGTGGGTGGTGGGTGATGGTGGTGGGTGGTGGGTGGTGGTGGTTGGGTGGTGGTGGTGGATGGTGGTGGTGGTGGGTGATGGTGGTGGGTGGTGGGTGGCGGTGGTGGTGGGTGGTGAGGG	[[[[.[[[.[[[[[.[[[[[.[[[[[[...[[[[...[[[[[[.[[[[[...[[[[[[[...............[[[....[.[[[[[.[[[...[[[[[[[..........[[[[.[[[[[.[[[[......[[	CCAGCCCTTACCCTGCGCTGCCACGTGTGCACCAGCTCCAGCAACTGCAAGCATTCTGTGGTCTGCCCGGCCAGCTCTCGCTTCTGCAAGACCACGAACACAGTGGAGCCT	]].]]]]]]]]]]]]].]]]]]]].]]].]]]]].].]]].]]]]]]]...]]]]]......]]]]]].]]]]...]]]]]]]]]]]...]]]]]...]]]......]]]]
ENST00000627551	ENST00000301263	-28.6041	484	586	125	225	GTGGGTGGTGGGTGGTGGTGGGTGGTGGTGGTGGTGGGTGGTGGGTGGTAGGTGGTGGGTGATGGTGGTGGGTGGTGGGTGGTGGGTGGTGGTGGGTGGTGGG	[[[.[[[[[..[[[[.[[[[[[.[.[[[[......[[[[[[.[[[[[....[[[[[......[[[.....[.[[[[[.[[[[[[[[[[[.[[[[[[.[[[.[[	CCAGCCCTTACCCTGCGCTGCCACGTGTGCACCAGCTCCAGCAACTGCAAGCATTCTGTGGTCTGCCCGGCCAGCTCTCGCTTCTGCAAGACCACGAACAC	]].]]]]]]]]]]]]].]]]]]]].....]]]]].].]]]...]]]]]...]]]]]......]]]]]].]]]].].]]]]]].]]]]...]]]]]...]]]
ENST00000627551	ENST00000301263	-28.39	809	873	365	414	GGGTGATGGTGGTGGGTGGTGGTGGGTGATGATGGTGGGTGGTGGTGGGTGGTGGGTGGTGGGTG	[[[[.......[.[[[[[...[[[[[[[........[[[[[[[[.[[[[[[[...[[[[[[.[[[	CACAACGCTGCACCCACCCGCACCGCCCTCGCCCACAGTGCCCTCAGCCT	]]]..]]]]]]..]]]]]]]]]]]]]]].]]]]]]]..]]]]].].]]]]
ENST00000627551	ENST00000301263	-28.3764	869	947	350	414	GGGTGATGGTGGTGGGTGGTGGTGGGTGGTGGGTGGTGGTGGATGGTGGTGGTGGTGGTGGGTGGTGGTGGTGGTTGTG	[[[[.......[.[[[[[...[[[[[[[[.[[[[[[[[......[[[[[..[[[[[[.....[[...[[[[[.[[[[[[	TGCAATGAGAAGCTGCACAACGCTGCACCCACCCGCACCGCCCTCGCCCACAGTGCCCTCAGCCT	]]]]]].....]]]]].]].]]]]]]..]]]]]..]]]]]]]]]]]]]]]]..]]]]].].]]]]
ENST00000627551	ENST00000301263	-28.277	422	499	361	413	GGCGGTGGTGGTGGGTGGTGAGGGGTGGTAGTGGTGGTGGGTGGTGGTGGGTGGTGGTGGTGGTGGGTGGTGGGTGGT	[[[.......[.[[[[[.[[..[[[[[...........[[[[[[[[.[[[[[[[.....[[[[[[.....[[.[[[[[	GCTGCACAACGCTGCACCCACCCGCACCGCCCTCGCCCACAGTGCCCTCAGCC	]]]]].]].]]]]]]..]]]]]]]]]]]]]]].]]]]].]].]]]]].].]]]
ENST00000627551	ENST00000301263	-28.2669	691	817	125	237	AGGGGTGGTAGTGGTGGTGGGTGGTGGTTGGTGGTGGTGGATGGTGGTGGTTGGTGGTGGTGGGTGGTGGGTGGTGGGTGATGGTGGTGGGTGATGGTGGCGAGTGGTGGTGGGTGGTGGGTGATGG	[[[[[[..........[[[....[[[[[[....[[[[.....[[[[[.[[[[[[[......[[[[[[.[[[[[[[[[....[[.[[[..[[[[.[[[[[[[[.........[[[[[[.[[[[...[[	CCAGCCCTTACCCTGCGCTGCCACGTGTGCACCAGCTCCAGCAACTGCAAGCATTCTGTGGTCTGCCCGGCCAGCTCTCGCTTCTGCAAGACCACGAACACAGTGGAGCCTCT	]].]]]]]]]]]]..]]]]]]]]......]]]]....]]].]].]]]]...]]]]]......]]]]]].]]]]]]].]]]]].]]]]..]]]]]]...]]]......]]]]]]
ENST00000627551	ENST00000301263	-28.1875	802	868	361	414	GGGTGGTGGGTGATGGTGGTGGGTGGTGGTGGGTGATGATGGTGGGTGGTGGTGGGTGGTGGGTGGT	[[[[...[[[[[......[[[[[[[[.[[[[[.........[[[[[[[[......[[[[[[.[[[[[	GCTGCACAACGCTGCACCCACCCGCACCGCCCTCGCCCACAGTGCCCTCAGCCT	]]]]]....]]]]]]..]]]]]]]].]]]]].]]]]]]]]..]]]]]...]]]]
ENST00000627551	ENST00000301263	-28.1734	493	566	361	414	GGGTGGTGGTGGGTGGTGGTGGTGGTGGGTGGTGGGTGGTAGGTGGTGGGTGATGGTGGTGGGTGGTGGGTGGT	[[[[....[.[[[[[.........[[[[[[[[.[[[[[[......[[[[[[[...[[[[[[.....[[.[[[[[	GCTGCACAACGCTGCACCCACCCGCACCGCCCTCGCCCACAGTGCCCTCAGCCT	]]]]].]].]]]]]]...]]]]]]].]]]]]]]]]]]]]]..]]]]].].]]]]
ENST00000627551	ENST00000301263	-28.1263	434	562	125	235	GGGTGGTGAGGGGTGGTAGTGGTGGTGGGTGGTGGTGGGTGGTGGTGGTGGTGGGTGGTGGGTGGTGGTGGGTGGTGGTGGTGGTGGGTGGTGGGTGGTAGGTGGTGGGTGATGGTGGTGGGTGGTGGG	[[[[..[[....[[[...[[[[[.[[[[.....[[[[[[.[.[[[[......[[[[[[.[[[[[...[[[[....[[.[[[.....[.[[[[[.[[[[[[[[[...[[[[[........[[[[....[[	CCAGCCCTTACCCTGCGCTGCCACGTGTGCACCAGCTCCAGCAACTGCAAGCATTCTGTGGTCTGCCCGGCCAGCTCTCGCTTCTGCAAGACCACGAACACAGTGGAGCCT	]].]]]].]]]]].]].]]]]]]].....]]]]].].]]].]].]]]]...]]]]]......]]]]]].]]]].].]]]]]].]]]]...]]]]]...]]]..]]..]]]]
ENST00000627551	ENST00000301263	-28.0487	647	715	361	414	GGGTGATGGTGGTGGGTGGTGGGTGGCGGTGGTGGTGGGTGGTGAGGGGTGGTAGTGGTGGTGGGTGGT	[[[[.......[.[[[[[[[[[[[[...........[[[[[[[[..[[[[[[.....[[[[[[.[[[[[	GCTGCACAACGCTGCACCCACCCGCACCGCCCTCGCCCACAGTGCCCTCAGCCT	]]]]]....]]]]]]..]]]]]].]]]]]]]].]]]]]]]..]]]]].].]]]]
ENST00000627551	ENST00000301263	-27.986	766	828	361	414	GGGTGATGGTGGTGGGTGATGGTGGCGAGTGGTGGTGGGTGGTGGGTGATGGTGGTGGGTGGT	[[[[.......[.[[[[[...[[[[[[[[.[[[[[[[.[.[[[[[[[[.[[[[[.[[.[[[[[	GCTGCACAACGCTGCACCCACCCGCACCGCCCTCGCCCACAGTGCCCTCAGCCT	]]]]].]].]]]]]]]]]]]]]].]]]]]]]]]]].]]]]..]]]]].].]]]]
ENST00000627551	ENST00000301263	-27.9449	789	868	361	413	GGCGAGTGGTGGTGGGTGGTGGGTGATGGTGGTGGGTGGTGGTGGGTGATGATGGTGGGTGGTGGTGGGTGGTGGGTGGT	[[[........[.[[[[.[[[[[[[........[[[[[[[[............[[[[[[[[.[[[[[.....[[.[[[[[	GCTGCACAACGCTGCACCCACCCGCACCGCCCTCGCCCACAGTGCCCTCAGCC	]]]]].]].]]]]]]]]]]]]]..]]]]]]]].]]]]]]]...]]]].].]]]
ENST00000627551	ENST00000301263	-27.7372	660	728	361	414	GGGTGGTGGGTGGCGGTGGTGGTGGGTGGTGAGGGGTGGTAGTGGTGGTGGGTGGTGGTTGGTGGTGGT	[[[[...[[[[[.[.......[[[[[[[.....[[[[[[[.[[[[..[[[[[[[...[[[[...[[[[[	GCTGCACAACGCTGCACCCACCCGCACCGCCCTCGCCCACAGTGCCCTCAGCCT	]]]]].]]]]....]]]]]]]]]]]]]]]]]].]]]]]]].]]]]]]...]]]]
ENST00000627551	ENST00000301263	-27.2065	641	715	361	413	GGTGGTGGGTGATGGTGGTGGGTGGTGGGTGGCGGTGGTGGTGGGTGGTGAGGGGTGGTAGTGGTGGTGGGTGGT	[[[...[[[[[......[[[[[[[[.[[[[[[........[[[[[[[[.........[[[[[[....[[.[[[[[	GCTGCACAACGCTGCACCCACCCGCACCGCCCTCGCCCACAGTGCCCTCAGCC	]]]]].]].]]]]]]..]]]]]]]].]]]]]]]]]]]]]]..]]]]]...]]]
ENST00000627551	ENST00000301263	-27.1814	941	997	364	413	GGTTGTGGTGGTGGTGGTGGGTGATGGTGGTGGGTGGTGGGTGGTGGTGGTGGGTGC	[[[[[....[[[[...[[[[[[[[.[[[[[[[.[.[[[[[[[[.[[[[[....[[[[	GCACAACGCTGCACCCACCCGCACCGCCCTCGCCCACAGTGCCCTCAGCC	]]]]..]]]]]]]]]]]]]].]]]]]]].]]]]]]]]..]]]]..]]]]]
ENST00000627551	ENST00000301263	-27.0483	542	655	125	225	GTGATGGTGGTGGGTGGTGGGTGGTGGGTGGTGGTGGGTGGTGGGTGATGGTGGTGGGTGGTGGGTGGTGGTGGTTGGGTGGTGGTGGTGGATGGTGGTGGTGGTGGGTGATGG	[[[...[[[[[..[[[[.....[[[[[[.[.[[[[[[[[[[.[[[[[...[[[[[.....[[.......[[.[[[[[[...[[.[[[[[[[...[[[[.[[[[[.[[[[...[[	CCAGCCCTTACCCTGCGCTGCCACGTGTGCACCAGCTCCAGCAACTGCAAGCATTCTGTGGTCTGCCCGGCCAGCTCTCGCTTCTGCAAGACCACGAACAC	]].]]]]]]]]]]]]].]]]]]]]....]].]]]]]]]].]].]]]]]...]]]]]......]]]]]]].]]].].]]]]]].]]]]...]]]]]...]]]
ENST00000627551	ENST00000301263	-26.7005	493	609	125	235	GGGTGGTGGTGGGTGGTGGTGGTGGTGGGTGGTGGGTGGTAGGTGGTGGGTGATGGTGGTGGGTGGTGGGTGGTGGGTGGTGGTGGGTGGTGGGTGATGGTGGTGGGTGGTGGGTGG	[[[[.[[[....[[[[[.[[[[.[[[[[[.....[.[[[[....[[[[[[[.[[[[..[[..[[[[[.....[[.[[.[.[[[[[.[[[[[[[......[[...[[[[[[.[[.[[[	CCAGCCCTTACCCTGCGCTGCCACGTGTGCACCAGCTCCAGCAACTGCAAGCATTCTGTGGTCTGCCCGGCCAGCTCTCGCTTCTGCAAGACCACGAACACAGTGGAGCCT	]]].]].]]]]]].]].]]]]]]].....]]]]].].]].]].]]]]]..]]...]]]].]]]]]]]..]]]].].]]]]]].]]]]...]]]]]...]]]......]]]]
ENST00000627551	ENST00000301263	-26.659	638	689	361	408	GGTGGTGGTGGGTGATGGTGGTGGGTGGTGGGTGGCGGTGGTGGTGGGTGGT	[[.[[[.[[[[[[[[.[[[[[[[.[.[[[[[[[[.[[[[[....[[.[[[[[	GCTGCACAACGCTGCACCCACCCGCACCGCCCTCGCCCACAGTGCCCT	]]]]].]].]]]]]]]]]]]]]].]]]]]]].]]]]]]]]...]]]]]
ENST00000627551	ENST00000301263	-26.579	880	1000	125	225	GTGGGTGGTGGTGGGTGGTGGGTGGTGGTGGATGGTGGTGGTGGTGGTGGGTGGTGGTGGTGGTTGTGGTGGTGGTGGTGGGTGATGGTGGTGGGTGGTGGGTGGTGGTGGTGGGTGCTGG	[[[.[[[[[.[[[[[.[[[[[[...........[.[[[[.[.[[[[[.[[[[[......[[[[[[[[...[[.[.[[[[[.[[[..........[[[[[[[[[[[.[[[...[[[.[[[[[	CCAGCCCTTACCCTGCGCTGCCACGTGTGCACCAGCTCCAGCAACTGCAAGCATTCTGTGGTCTGCCCGGCCAGCTCTCGCTTCTGCAAGACCACGAACAC	]]]]]]]].]]]]]]].]]]]]]].]]].]]]]].].]].]]]]]]]]...]]]]]......]]]]]].]]]].].]]]]]]]]]]]...]]]]]...]]]
ENST00000627551	ENST00000301263	-26.0197	597	666	361	414	GGGTGGTGGGTGGTGGTGGTTGGGTGGTGGTGGTGGATGGTGGTGGTGGTGGGTGATGGTGGTGGGTGGT	[[[[...[[[[[.[[......[[[[[[.[[[[[[[............[[[[[[[[.[[[[[.[[.[[[[[	GCTGCACAACGCTGCACCCACCCGCACCGCCCTCGCCCACAGTGCCCTCAGCCT	]]]]].]].]]]]]]]]]]]]]..]]]]]]].]]]]]].]].]]]]]...]]]]
ENST00000627551	ENST00000301263	-26	584	651	365	414	GGGTGATGGTGGTGGGTGGTGGGTGGTGGTGGTTGGGTGGTGGTGGTGGATGGTGGTGGTGGTGGGTG	[[[[.......[.[[[[.[[[[[[[.........[[[[[[[[..[[[[[......[[[[[[....[[[	CACAACGCTGCACCCACCCGCACCGCCCTCGCCCACAGTGCCCTCAGCCT	]]]..]]]]]]..]]]]]..]]]]]]]].]]]]]]]...]]]].].]]]]
ENST00000627551	ENST00000301263	-25.9772	789	877	125	206	GGCGAGTGGTGGTGGGTGGTGGGTGATGGTGGTGGGTGGTGGTGGGTGATGATGGTGGGTGGTGGTGGGTGGTGGGTGGTGGGTGATGG	[[[[[[.[.[[[[[[[[[[.[[[[[...[[[[[.....[[....[[.[....[[[[[.[[[[[[[[[......[[[[[[.[[[[...[[	CCAGCCCTTACCCTGCGCTGCCACGTGTGCACCAGCTCCAGCAACTGCAAGCATTCTGTGGTCTGCCCGGCCAGCTCTCGCT	]].]]]]]]]]]]..]]]]]]]]].....]]]]].].]].]].]]]]]...]]]]]......]]]]]]].]]].].]]]]]]
ENST00000627551	ENST00000301263	-25.8205	845	967	125	235	GGGTGGTGGTGGGTGGTGGGTGGTGGGTGATGGTGGTGGGTGGTGGTGGGTGGTGGGTGGTGGTGGATGGTGGTGGTGGTGGTGGGTGGTGGTGGTGGTTGTGGTGGTGGTGGTGGGTGATGG	[[[[.[[[....[[[[[..[[[[...........[[[[[[.[.[[[[[[[[[[.[[[[[...[[[[....[[.[[[.[.[[[[[.[[[...[[[[[[[[.[[[[.[[[[.....[[[[...[[	CCAGCCCTTACCCTGCGCTGCCACGTGTGCACCAGCTCCAGCAACTGCAAGCATTCTGTGGTCTGCCCGGCCAGCTCTCGCTTCTGCAAGACCACGAACACAGTGGAGCCT	]].]]]].]]]]]]]]]]]]]]]].]]].]]]]].].]]].]].]]]]...]]]]]......]]]]]]].]]].].]]]]]].]]]]...]]]]]...]]]......]]]]
ENST00000627551	ENST00000301263	-25.5341	624	696	422	474	TGGTGGTGGATGGTGGTGGTGGTGGGTGATGGTGGTGGGTGGTGGGTGGCGGTGGTGGTGGGTGGTGAGGGGT	[[[.[[.[[[.......[[[.[[[[[[......[[.[[[[...[[[[[[[[[[......[[[.[[[..[[[[[	GCCCTGAGCCTCCTGGCCGTCATCTTAGCCCCCAGCCTGTGACCTTCCCCCCA	]]]]]..]]].]]].]]]]]]]]]]..]]]]]].]]]]]].]]].]]]]]]]]
ENST00000627551	ENST00000301263	-24.6748	683	758	361	414	GGGTGGTGAGGGGTGGTAGTGGTGGTGGGTGGTGGTTGGTGGTGGTGGATGGTGGTGGTTGGTGGTGGTGGGTGGT	[[[[...[[[[[............[[[[[[[[.....[[[[[[[.........[[[[[...[[[[[[.[[.[[[[[	GCTGCACAACGCTGCACCCACCCGCACCGCCCTCGCCCACAGTGCCCTCAGCCT	]]]]].]].]]]]]]..]]]]]..]]]]]]].]]]]]]]]....]]]]].]]]]
ENST00000627551	ENST00000301263	-24.5376	759	836	365	414	GGGTGGTGGGTGATGGTGGTGGGTGATGGTGGCGAGTGGTGGTGGGTGGTGGGTGATGGTGGTGGGTGGTGGTGGGTG	[[[[...[[[[[......[[[[[............[.......[[[[[[[[.........[[[[[[[[.[[[[[.[[[	CACAACGCTGCACCCACCCGCACCGCCCTCGCCCACAGTGCCCTCAGCCT	]]]..]]]]]]]]]]]]]..]]]]]]]].].]]]]]..]]]]]...]]]]
ENST00000627551	ENST00000301263	-24.3678	671	751	361	413	GGCGGTGGTGGTGGGTGGTGAGGGGTGGTAGTGGTGGTGGGTGGTGGTTGGTGGTGGTGGATGGTGGTGGTTGGTGGTGGT	[[[.......[.[[[[[.[[..[[[[[...........[[[[[[[[......[[[[[......[[[[[[.[[[...[[[[[	GCTGCACAACGCTGCACCCACCCGCACCGCCCTCGCCCACAGTGCCCTCAGCC	]]]]].]]]]]]]]]..]]]]]..]]]]]]]].]]]]].]].]]]]].].]]]
ENST00000627551	ENST00000301263	-24.3134	841	895	422	474	TGGTGGGTGGTGGTGGGTGGTGGGTGGTGGGTGATGGTGGTGGGTGGTGGTGGGT	[[[.[[[.[[[.[[[[[[[[.[[[[...[[[[[[[[[[...[[[.[[[...[[[[	GCCCTGAGCCTCCTGGCCGTCATCTTAGCCCCCAGCCTGTGACCTTCCCCCCA	]]]]...]]].]]].]]]]]]]]]]..]]]]]]].]]]]].]]]...]]]]]]
ENST00000627551	ENST00000301263	-24.1729	892	958	361	414	GGGTGGTGGGTGGTGGTGGATGGTGGTGGTGGTGGTGGGTGGTGGTGGTGGTTGTGGTGGTGGTGGT	[[[[...[[[[[..........[[[..[[[[.....[[[[[[[[..[[[[[.[[[[[[[...[[[[[	GCTGCACAACGCTGCACCCACCCGCACCGCCCTCGCCCACAGTGCCCTCAGCCT	]]]]]....]]]]]]].]]]]]..]]]]]]]].]]]]]]]..]]]]]...]]]]
ENST00000627551	ENST00000301263	-24.0797	411	466	361	407	GGGTGGTGGGTGGCGGTGGTGGTGGGTGGTGAGGGGTGGTAGTGGTGGTGGGTGGT	[[[[.[[[[[[[[.[[[[[[.[[[[[.......[[[[[.[[[[[....[[.[[[[[	GCTGCACAACGCTGCACCCACCCGCACCGCCCTCGCCCACAGTGCCC	]]]]].]].]]]]]]]]]].]]]]]]]]]]].]]]]]]]]...]]]]
ENST00000627551	ENST00000301263	-24.0208	549	607	422	474	TGGTGGGTGGTGGGTGGTGGGTGGTGGTGGGTGGTGGGTGATGGTGGTGGGTGGTGGGT	[[[.[[[....[[[[.[[[[[[...[[.[[[[...[[[[[[[[[[...[[[.[[.[[[[	GCCCTGAGCCTCCTGGCCGTCATCTTAGCCCCCAGCCTGTGACCTTCCCCCCA	]]]]....]].]]].]]]]]]]]]]..]]]]]].]]]]]].]]]]..]]]]]]
ENST00000627551	ENST00000301263	-23.8183	919	978	361	408	GGTGGTGGTGGGTGGTGGTGGTGGTTGTGGTGGTGGTGGTGGGTGATGGTGGTGGGTGGT	[[.[[[.[[[[[[[[.[[[[[[[..............[[[[[[[[.[[[[[.[[.[[[[[	GCTGCACAACGCTGCACCCACCCGCACCGCCCTCGCCCACAGTGCCCT	]]]]].]].]]]]]]]]]]]]]..]]]]]]].]]]]]]]]...]]]]]
ENST00000627551	ENST00000301263	-23.7724	959	1015	364	414	GGGTGATGGTGGTGGGTGGTGGGTGGTGGTGGTGGGTGCTGGTGGTGGTATGTGTGT	[[[[.......[.[[[[.[[[[[[[[.[[[[[[[[[[[...[[[[[[.....[[[[[	GCACAACGCTGCACCCACCCGCACCGCCCTCGCCCACAGTGCCCTCAGCCT	]]]]].]]]]]]...]]]]..]]]]]]].]]]]]]]]...]]]].].]]]]
ENST00000627551	ENST00000301263	-23.4995	443	506	422	473	GGGGTGGTAGTGGTGGTGGGTGGTGGTGGGTGGTGGTGGTGGTGGGTGGTGGGTGGTGGTGGGT	[[[[.[[....[[[.[[[[[[......[[[.[[[...[[[[[[[[.[[[.[[[[......[[[[	GCCCTGAGCCTCCTGGCCGTCATCTTAGCCCCCAGCCTGTGACCTTCCCCCC	]]]]...]]]].]]].]]]]]]]]...]]]]]].]]]]]].]]]..]]]]]]
ENST00000627551	ENST00000301263	-23.1796	566	632	425	474	TGGGTGGTGGTGGGTGGTGGGTGATGGTGGTGGGTGGTGGGTGGTGGTGGTTGGGTGGTGGTGGTGG	[[[[.[[....[[[[.[[[[[[.........[[[.[[[....[[[[[[[[[[[[[.[[[.....[[[	CTGAGCCTCCTGGCCGTCATCTTAGCCCCCAGCCTGTGACCTTCCCCCCA	]]].]]].]]]]]]]]]]]]]...]]]]]].]]]]]].]]]]..]]]]]]
ENST00000627551	ENST00000301263	-23.1632	606	721	125	225	GTGGTGGTGGTTGGGTGGTGGTGGTGGATGGTGGTGGTGGTGGGTGATGGTGGTGGGTGGTGGGTGGCGGTGGTGGTGGGTGGTGAGGGGTGGTAGTGGTGGTGGGTGGTGGTTGG	[[[...[[[[[[..[[[[....[[[[[..[.[[[[.[.[[[[[[[.[[[[..[[..[[[[[.....[[[[.[.[[[[[.[[[[[[..........[[......[[[[[[.[[[[[[	CCAGCCCTTACCCTGCGCTGCCACGTGTGCACCAGCTCCAGCAACTGCAAGCATTCTGTGGTCTGCCCGGCCAGCTCTCGCTTCTGCAAGACCACGAACAC	]]]]]].]]]]]].]]..]]]]]].....]]]]].].]].]].]]]]]..]]...]]]].]]]]]]]].]]]].]..]]]]].]]]]..]]]]]]...]]]
ENST00000627551	ENST00000301263	-23.1136	878	931	422	474	TGGTGGGTGGTGGTGGGTGGTGGGTGGTGGTGGATGGTGGTGGTGGTGGTGGGT	[[[.[[[.[[[.[[[[[[...[[[.[[[...[[[[[[[[[[[[.[[[...[[[[	GCCCTGAGCCTCCTGGCCGTCATCTTAGCCCCCAGCCTGTGACCTTCCCCCCA	]]]]...]]].]]..]]]]]]]]]]..]]]]]].]]]]]].]]]...]]]]]]
ENST00000627551	ENST00000301263	-22.7447	600	663	422	474	TGGTGGGTGGTGGTGGTTGGGTGGTGGTGGTGGATGGTGGTGGTGGTGGGTGATGGTGGTGGGT	[[[.[[[.[[[...[[[[[[[.[[[......[[[[[[[[[[......[[[....[[[...[[[[	GCCCTGAGCCTCCTGGCCGTCATCTTAGCCCCCAGCCTGTGACCTTCCCCCCA	]]]]...]]].]]].]]]]]]]]]]..]]]]]]]]]]....]]]...]]]]]]
ENST00000627551	ENST00000301263	-22.5906	469	529	422	474	TGGGTGGTGGTGGTGGTGGGTGGTGGGTGGTGGTGGGTGGTGGTGGTGGTGGGTGGTGGGT	[[[[.[[....[[[.[[[[[[...[[[.[[[...[[[[[[[[[[...[[.[[[[...[[[[	GCCCTGAGCCTCCTGGCCGTCATCTTAGCCCCCAGCCTGTGACCTTCCCCCCA	]]]]...]]]]]]..]]]]]]]]]]..]]]]]].]]]]]].]]]..]].]]]]
ENST00000627551	ENST00000301263	-22.5851	692	755	422	473	GGGGTGGTAGTGGTGGTGGGTGGTGGTTGGTGGTGGTGGATGGTGGTGGTTGGTGGTGGTGGGT	[[[[.[[..........[[[[...[[[[[[.[[[...[[[[[[[[[[....[[.[[[...[[[[	GCCCTGAGCCTCCTGGCCGTCATCTTAGCCCCCAGCCTGTGACCTTCCCCCC	]]]]...]]].]]..]]]]]]]]]]..]]].]]]]]]....]]]].]]]]]]
ENST00000627551	ENST00000301263	-22.5499	417	466	361	410	TGGGTGGCGGTGGTGGTGGGTGGTGAGGGGTGGTAGTGGTGGTGGGTGGT	[[[[.[[[.[[[[..[.[[[[[[[[.[[[..[[[.[[[[[[.[[.[[[[[	GCTGCACAACGCTGCACCCACCCGCACCGCCCTCGCCCACAGTGCCCTCA	]]]]].]].]]]]]]]]]..]]].]]]]]]]].]..]]]]...]]]]]]]
ENST00000627551	ENST00000301263	-22.174	433	496	422	474	TGGGTGGTGAGGGGTGGTAGTGGTGGTGGGTGGTGGTGGGTGGTGGTGGTGGTGGGTGGTGGGT	[[[[.[[.[[[[[........[[[...[[[.[[[...[[[[[[[[[[...[[.[[[[...[[[[	GCCCTGAGCCTCCTGGCCGTCATCTTAGCCCCCAGCCTGTGACCTTCCCCCCA	]]]]...]]]]]]..]]]]]]]]]]..]]]]]].]]].....]]]]]]]]]]]
ENST00000627551	ENST00000301263	-22.1578	775	835	422	474	TGGTGGGTGATGGTGGCGAGTGGTGGTGGGTGGTGGGTGATGGTGGTGGGTGGTGGTGGGT	[[[.[[[.[[.[[.[[[.......[[.[[[[...[[[[[[[[[[...[[[.[[[...[[[[	GCCCTGAGCCTCCTGGCCGTCATCTTAGCCCCCAGCCTGTGACCTTCCCCCCA	]]]]...]]].]]].]]]]]]]]]]..]]]]]].]]].....]].]]]]]]]]
ENST00000627551	ENST00000301263	-22.084	515	570	422	474	TGGTGGGTGGTGGGTGGTAGGTGGTGGGTGATGGTGGTGGGTGGTGGGTGGTGGGT	[[[.[[[....[[[[.[[[[[[[[.[[[[...[[[[[[[[.[[[.[[[[...[[[[	GCCCTGAGCCTCCTGGCCGTCATCTTAGCCCCCAGCCTGTGACCTTCCCCCCA	]]]]...]]]].]]].]]]]]]]]...]]]]]]].]]]]].]]]]..]]]]]]
ENST00000627551	ENST00000301263	-21.857	476	543	422	474	TGGTGGTGGTGGGTGGTGGGTGGTGGTGGGTGGTGGTGGTGGTGGGTGGTGGGTGGTAGGTGGTGGGT	[[[.[[.[[.[[[[.[[[[[[......[[[.[[[.........[[[[[[[[[.[[[.[[[[...[[[[	GCCCTGAGCCTCCTGGCCGTCATCTTAGCCCCCAGCCTGTGACCTTCCCCCCA	]]]]...]]]].]]].]]]]]]]]]..]]]]]].]]]]]].]]]].]]]]]]]
ENST00000627551	ENST00000301263	-21.7094	540	620	106	180	GGGTGATGGTGGTGGGTGGTGGGTGGTGGGTGGTGGTGGGTGGTGGGTGATGGTGGTGGGTGGTGGGTGGTGGTGGTTGGG	[[[[[...[[[[[.[.[[[.[[.[[[[[.[[[[[[[[[......[[[[[........[[[[[[[..[[[[[.[[[[[[[[[	CCTGGCTGTGGCTACAGGGCCAGCCCTTACCCTGCGCTGCCACGTGTGCACCAGCTCCAGCAACTGCAAGCATTC	]]]]]]]]].]]]]]...]]]].]]].]]]]]..]]]]]]]]].....]]]]].]]]]].].]]]]]...]]]]]
ENST00000627551	ENST00000301263	-21.568	922	991	361	413	GGTGGTGGGTGGTGGTGGTGGTTGTGGTGGTGGTGGTGGGTGATGGTGGTGGGTGGTGGGTGGTGGTGGT	[[[...[[[[[......[[[[..[[[[.[[[[[[[............[[[[[[[[...[[[[...[[[[[	GCTGCACAACGCTGCACCCACCCGCACCGCCCTCGCCCACAGTGCCCTCAGCC	]]]]]....]]]].]]]]]]]]..]]]]]]].]]]]]]]]..]]]]]...]]]
ENST00000627551	ENST00000301263	-21.0689	959	1019	369	414	GGGTGATGGTGGTGGGTGGTGGGTGGTGGTGGTGGGTGCTGGTGGTGGTATGTGTGTGTGT	[[[[.......[.[[[[.[[[[[[[[.[[[[[[[.........[[[[[...[[[[[.[[[[	ACGCTGCACCCACCCGCACCGCCCTCGCCCACAGTGCCCTCAGCCT	]]]]]]]]]]]]]]..]]]]]]].]]]]]]]]...]]]].].]]]]
ENST00000627551	ENST00000301263	-21.0436	732	805	422	474	TGGTGGTGGTTGGTGGTGGTGGGTGGTGGGTGGTGGGTGATGGTGGTGGGTGATGGTGGCGAGTGGTGGTGGGT	[[[.[[.[[.....[[[.[[[[[[[[.[[[[...[[[[[[[[[[...[[[.......[[[..........[[[[	GCCCTGAGCCTCCTGGCCGTCATCTTAGCCCCCAGCCTGTGACCTTCCCCCCA	]]]]...]]].]]].]]]]]]]]]]..]]]]]]].]]]]].]]]..]]]]]]]
ENST00000627551	ENST00000301263	-20.7398	898	962	422	474	TGGGTGGTGGTGGATGGTGGTGGTGGTGGTGGGTGGTGGTGGTGGTTGTGGTGGTGGTGGTGGGT	[[[[.......[[[.[[[...[[[...[[.[[[[...[[[[[[[[[[[.[[.[[[......[[[[	GCCCTGAGCCTCCTGGCCGTCATCTTAGCCCCCAGCCTGTGACCTTCCCCCCA	]]]]...]]].]]]]]]]]]]]]]...]]]]]].]]]....]]].]]].]]]]
ENST00000627551	ENST00000301263	-20.4939	805	872	422	474	TGGTGGGTGATGGTGGTGGGTGGTGGTGGGTGATGATGGTGGGTGGTGGTGGGTGGTGGGTGGTGGGT	[[[.[[[.[[.[[[.[[[[[[...[[.[[[[.............[[[[[[[[.[[[.[[[[...[[[[	GCCCTGAGCCTCCTGGCCGTCATCTTAGCCCCCAGCCTGTGACCTTCCCCCCA	]]]]...]]]].]]].]]]]]]]]...]]]]]].]]]]]].]]].]]]]]]]]
ENST00000627551	ENST00000301263	-20.4818	939	1007	141	225	GTGGTTGTGGTGGTGGTGGTGGGTGATGGTGGTGGGTGGTGGGTGGTGGTGGTGGGTGCTGGTGGTGGT	[[[.[[[[[[[.[[[[.[[[[[[...[[[[...[[[[[[.[[[[[...[[[[[.[[[[[..[[[[[[[[	GCTGCCACGTGTGCACCAGCTCCAGCAACTGCAAGCATTCTGTGGTCTGCCCGGCCAGCTCTCGCTTCTGCAAGACCACGAACAC	]]]]]]]]....]]]]]..........]]]]]...]]]]]......]]]]]].]]]]...]]]]]].]]]]...]]]]]]].]]]
ENST00000627551	ENST00000301263	-20.1172	927	982	422	474	TGGGTGGTGGTGGTGGTTGTGGTGGTGGTGGTGGGTGATGGTGGTGGGTGGTGGGT	[[[[.[[.[[[...[[[[[.[[.[[[......[[[[[[[[[[...[[[.[[.[[[[	GCCCTGAGCCTCCTGGCCGTCATCTTAGCCCCCAGCCTGTGACCTTCCCCCCA	]]]]....]].]]].]]]]]]]]]]..]]]]]]]]]]....]]]...]]]]]]
ENST00000627551	ENST00000301263	-20.0399	536	587	429	474	TGGTGGGTGATGGTGGTGGGTGGTGGGTGGTGGGTGGTGGTGGGTGGTGGGT	[[[.[[[.[[.[[[.[[[[[[...[[[.[[[....[[[[[[[[.[[[.[[[[	GCCTCCTGGCCGTCATCTTAGCCCCCAGCCTGTGACCTTCCCCCCA	]]]].]]].]]]]]]]]...]]]]]].]]]]]].]]].]]]]]]]]
ENST00000627551	ENST00000301263	-19.8675	415	495	125	206	GGTGGGTGGCGGTGGTGGTGGGTGGTGAGGGGTGGTAGTGGTGGTGGGTGGTGGTGGGTGGTGGTGGTGGTGGGTGGTGGG	[[[[[[.[[[...[[[...[[[[[[...[[[[[[[[[[[[.[[[..[[[[[[[[[[[...[[[[.[[[[[.[[[[....[[	CCAGCCCTTACCCTGCGCTGCCACGTGTGCACCAGCTCCAGCAACTGCAAGCATTCTGTGGTCTGCCCGGCCAGCTCTCGCT	]].]]]]]]]]]]]]].]]]]]]].....]]]]....]]].]].]]]]...]]]]]].....]]]]]].]]].]]]]]]]]]
ENST00000627551	ENST00000301263	-19.6772	411	495	125	192	GGGTGGTGGGTGGCGGTGGTGGTGGGTGGTGAGGGGTGGTAGTGGTGGTGGGTGGTGGTGGGTGGTGGTGGTGGTGGGTGGTGGG	[[[[[[.[[[[[...[[[[[.....[[.....[[[[[.........[[[[.[[[[[[[[[......[[.[[[[[.[[[[....[[	CCAGCCCTTACCCTGCGCTGCCACGTGTGCACCAGCTCCAGCAACTGCAAGCATTCTGTGGTCTGCCC	]].]]]]]]]]]]].]]]]]]]]].....]]]].]]]]].]].]]]]]...]]]]]......]]]]]]
ENST00000627551	ENST00000301263	-19.4376	844	902	422	474	TGGGTGGTGGTGGGTGGTGGGTGGTGGGTGATGGTGGTGGGTGGTGGTGGGTGGTGGGT	[[[[.[[....[[[[.[[[[[[[[.[[[[.........[[[[[[[[[[.[[.[[.[[[[	GCCCTGAGCCTCCTGGCCGTCATCTTAGCCCCCAGCCTGTGACCTTCCCCCCA	]]]].....]].]].]]]]]]]]]]..]]]]]]].]]]]].]]]]..]]]]]]
ENST00000627551	ENST00000301263	-18.6928	846	909	275	338	GGTGGTGGTGGGTGGTGGGTGGTGGGTGATGGTGGTGGGTGGTGGTGGGTGGTGGGTGGTGGTG	[[[[[[[.[[[[[[[.[[.[[[[[.[[..[[.[[[[..[[[[.[[[[...[.[[[[[[...[[[	TGCACACCCAGCTACACCCTGCAAGGCCAGGTCAGCAGCGGCACCAGCTCCACCCAGTGCTGCC	]]].]]]]]].]..]]]]]]]]...]]]]...]]...]]..]]]]].]]]]]]]]].]]]]]]]
ENST00000627551	ENST00000301263	-18.5216	759	834	125	192	GGGTGGTGGGTGATGGTGGTGGGTGATGGTGGCGAGTGGTGGTGGGTGGTGGGTGATGGTGGTGGGTGGTGGTGGG	[[[[[[.[[[[[...[[[[[......[[[.[[[.......[[[[.[[[[[[[......[[...[[[[[[.[[[.[[	CCAGCCCTTACCCTGCGCTGCCACGTGTGCACCAGCTCCAGCAACTGCAAGCATTCTGTGGTCTGCCC	]].]]].]]]]]].]].]]]]]]].....]]]].]]]]]]...]]]]]...]]]]]......]]]]]]
ENST00000627551	ENST00000301263	-18.4385	851	910	425	474	TGGTGGGTGGTGGGTGGTGGGTGATGGTGGTGGGTGGTGGTGGGTGGTGGGTGGTGGTGG	[[[.[[[....[[[[.[[[[[[......[[.[[[.[[[[[[[[.[[[.[[[[.....[[[	CTGAGCCTCCTGGCCGTCATCTTAGCCCCCAGCCTGTGACCTTCCCCCCA	]]].]]]].]]].]]]]]]]]....]]]]].]]]]]].]]]]..]]]]]]
ENST00000627551	ENST00000301263	-18.2282	531	563	1	27	GTAGGTGGTGGGTGATGGTGGTGGGTGGTGGGT	[[[[[[[.[[[[[......[[[[[[.[[[[[[[	GCCCACCCCCGCCCAGCCCGTGCCTAT	]]]]]]]]]]]]]..]]]]]]]]]]]]
ENST00000627551	ENST00000301263	-18.1106	722	769	429	474	TGGTGGTGGATGGTGGTGGTTGGTGGTGGTGGGTGGTGGGTGGTGGGT	[[[.[[.[[[.[[[...[[[[[[.[[[...[[[[[[[[[.[[[.[[[[	GCCTCCTGGCCGTCATCTTAGCCCCCAGCCTGTGACCTTCCCCCCA	]]]].]]].]]]]]]]]]..]]].]]]]]]....]]].]]]]]]]]
ENST00000627551	ENST00000301263	-18.0185	405	466	361	406	GGTGGTGGGTGGTGGGTGGCGGTGGTGGTGGGTGGTGAGGGGTGGTAGTGGTGGTGGGTGGT	[[[.[[[[[[[[.[[.....[[[[.....[[[[[[.........[[[[[[....[[.[[[[[	GCTGCACAACGCTGCACCCACCCGCACCGCCCTCGCCCACAGTGCC	]]]]].]].]]]]]]..]]]]]].]]]].]].]]]]]]]]...]]]
ENST00000627551	ENST00000301263	-17.9334	762	812	429	474	TGGTGGGTGATGGTGGTGGGTGATGGTGGCGAGTGGTGGTGGGTGGTGGGT	[[[.[[[.[[.[[[.[[[[[[...[[.[[[....[[[[[[[[.[[[.[[[[	GCCTCCTGGCCGTCATCTTAGCCCCCAGCCTGTGACCTTCCCCCCA	]]]].]]].]]]]]]]]...]]]]]..]]]]]].]]].]]]]]]]]
ENST00000627551	ENST00000301263	-17.9131	666	730	425	474	TGGGTGGCGGTGGTGGTGGGTGGTGAGGGGTGGTAGTGGTGGTGGGTGGTGGTTGGTGGTGGTGG	[[[[.[[....[[[.[[[[[[.....[[[[[............[[[[[[[[[[[[[.[[...[[[	CTGAGCCTCCTGGCCGTCATCTTAGCCCCCAGCCTGTGACCTTCCCCCCA	]]]...]].]]]]]]]]]]]]]..]]]]]..]]]]]].]]]...]]]]]]
ENST00000627551	ENST00000301263	-17.7418	776	843	125	191	GGTGGGTGATGGTGGCGAGTGGTGGTGGGTGGTGGGTGATGGTGGTGGGTGGTGGTGGGTGATGATGG	[[[[[[[.[[[[..[[.....[[[[[.[.[[[..[[[[...[[[[[[[[[[[.[[.[[[[......[[	CCAGCCCTTACCCTGCGCTGCCACGTGTGCACCAGCTCCAGCAACTGCAAGCATTCTGTGGTCTGCC	]].]]]]...]]]]]].]]]]]]].....]]]]....]]].].]]]]]..]]...]]]].]]]]]]]
ENST00000627551	ENST00000301263	-17.6485	417	489	422	474	TGGGTGGCGGTGGTGGTGGGTGGTGAGGGGTGGTAGTGGTGGTGGGTGGTGGTGGGTGGTGGTGGTGGTGGGT	[[[[.[[....[[[.[[[[[[.....[[[[[............[[[[[[[[[[.[[.[[..[[......[[[[	GCCCTGAGCCTCCTGGCCGTCATCTTAGCCCCCAGCCTGTGACCTTCCCCCCA	]]]]...]]]].]].]]]]]]]]]]..]]]]]..]]]]]].]]]...]]]]]]
ENST00000627551	ENST00000301263	-17.4795	551	580	1	27	GTGGGTGGTGGGTGGTGGGTGGTGGTGGGT	[[[[[[...[[[[..[[[[[[[.[[[[[[[	GCCCACCCCCGCCCAGCCCGTGCCTAT	]]]]]]].]]]]]]]]]]]..]]]]]]
ENST00000627551	ENST00000301263	-16.7861	468	506	1	27	GTGGGTGGTGGTGGTGGTGGGTGGTGGGTGGTGGTGGGT	[[[[[[[...........[[[[..[[[[[[[.[[[[[[[	GCCCACCCCCGCCCAGCCCGTGCCTAT	]]]]]]].]]]]]]]]]]].]]]]]]]
ENST00000627551	ENST00000301263	-16.7704	881	944	428	474	TGGGTGGTGGTGGGTGGTGGGTGGTGGTGGATGGTGGTGGTGGTGGTGGGTGGTGGTGGTGGTT	[[[[.[[....[[[[.[[[[[[......[[.....[[[.........[[[[[[[[[[[[.[[[[	AGCCTCCTGGCCGTCATCTTAGCCCCCAGCCTGTGACCTTCCCCCCA	]]]].]]..]]]]]]]]]]..]]].]].]]]]]].]]]]..]]]]]]
ENST00000627551	ENST00000301263	-16.7596	410	447	422	455	TGGGTGGTGGGTGGCGGTGGTGGTGGGTGGTGAGGGGT	[[[[.[[[.[[[[[[[[[......[[[.[[[..[[[[[	GCCCTGAGCCTCCTGGCCGTCATCTTAGCCCCCA	]]]]]..]]].]]].]]]]]]]]]...]]]]]]]
ENST00000627551	ENST00000301263	-16.7264	392	440	361	406	GGTAGTGCGTGATGGTGGTGGGTGGTGGGTGGCGGTGGTGGTGGGTGGT	[[[.[[[.[[[[.[[[[[[[.[.[[[[[[[[.[[[[[....[[.[[[[[	GCTGCACAACGCTGCACCCACCCGCACCGCCCTCGCCCACAGTGCC	]]]]].]].]]]]]]]]]]]]]].]]]]]]].]]]].]]]...]]]
ENST00000627551	ENST00000301263	-16.5789	918	941	316	339	TGGTGGTGGTGGGTGGTGGTGGTG	[[[[[[[[.[[[[[[[.[.[[[[[	CACCAGCTCCACCCAGTGCTGCCA	]]]]].].]]]]]]].]]]]]]]]
ENST00000627551	ENST00000301263	-16.5288	423	455	517	539	GCGGTGGTGGTGGGTGGTGAGGGGTGGTAGTGG	[[[[[......[[[....[[[[[[[[.....[[	CCACACCTCTCTTCCCCAGCCGC	]].]]]]]]]]..]]]..]]]]]
ENST00000627551	ENST00000301263	-16.4743	665	704	517	542	GTGGGTGGCGGTGGTGGTGGGTGGTGAGGGGTGGTAGTGG	[[.....[[[[[......[[[....[[[[[[[[.....[[	CCACACCTCTCTTCCCCAGCCGCAAC	]].]]]]]]]]..]]]..]]]]].]]
ENST00000627551	ENST00000301263	-16.3024	821	873	279	330	TGGGTGGTGGTGGGTGATGATGGTGGGTGGTGGTGGGTGGTGGGTGGTGGGTG	[[[[[[[.[[[[.[[..[[[[....[[[.[[...[[[[[...[[[..[[[[[[	CACCCAGCTACACCCTGCAAGGCCAGGTCAGCAGCGGCACCAGCTCCACCCA	]]]]]]]]].]]]]].]]...]]]..]]]]...]]..]]]]....]]]]]]]
ENST00000627551	ENST00000301263	-16.1851	476	503	316	339	TGGTGGTGGTGGGTGGTGGGTGGTGGTG	[[[[[[[[.[[[[[[[.....[.[[[[[	CACCAGCTCCACCCAGTGCTGCCA	]]]]].].]]]]]]].]]]]]]]]
ENST00000627551	ENST00000301263	-16.1618	949	1001	429	474	TGGTGGTGGTGGGTGATGGTGGTGGGTGGTGGGTGGTGGTGGTGGGTGCTGGT	[[[.[[.[[.[[[[.[[[[[[[.[[[[...[[[[[[[[[[...[[[....[[[	GCCTCCTGGCCGTCATCTTAGCCCCCAGCCTGTGACCTTCCCCCCA	]]].]]].]]]]]]]]]]..]]]]]]]..]]]].]]]].]]]]]]]
ENST00000627551	ENST00000301263	-16.0095	491	522	1	27	GTGGGTGGTGGTGGGTGGTGGTGGTGGTGGGT	[[[[[[[.....[[[[...[[[[[.[[[[[[[	GCCCACCCCCGCCCAGCCCGTGCCTAT	]]]]]]].]]]]]..]]]].]]]]]]]
