# Supplementary material for: Identification of mitochondrial permeability transition-related lncRNAs as quantitative biomarkers for the prognosis and therapy of breast cancer
Source: Front Genet. 2025 Mar 26;16:1510154. doi: 10.3389/fgene.2025.1510154 (PMC11979797; doi:10.3389/fgene.2025.1510154)
Supplement: Supplementary file 1 [file DataSheet1.zip › supplementary material/RNA base-pairing/RIblast-ENST00000627551-ENST00000359534.txt]

query_id	target_id	energy	query_left	query_right	target_left	target_right	query_seq	query_str	target_seq	target_str
ENST00000627551	ENST00000359534	-74.143	418	606	2699	2842	GGGTGGCGGTGGTGGTGGGTGGTGAGGGGTGGTAGTGGTGGTGGGTGGTGGTGGGTGGTGGTGGTGGTGGGTGGTGGGTGGTGGTGGGTGGTGGTGGTGGTGGGTGGTGGGTGGTAGGTGGTGGGTGATGGTGGTGGGTGGTGGGTGGTGGGTGGTGGTGGGTGGTGGGTGATGGTGGTGGGTGGTGGG	[[[.[[[..........[[[[[.[[[[[[..........[[[[[[[[[[[......[[[.....[[..[[[[[..[[[.......[[[.[[....[[[[[[[[[...[[[[..[[[[[[..[[[[......[[[[[[[[...[[[[[....[[[[[..[[[[[[[[[[[....[[.[[[[[[.[[[[[[	TCTGCCCTTACCCCTCCTGCCCGCCTGAGAACTGCACACCCTGCCCGCTGGCCCCAGGACCTGCACTCCCAATCCTGCTGTCTTCTCCTTCCCTGTGCCCTGAACAAGGACCTCACTGCCCGCCTTCCCCTCCCACCAGCCCCC	]]]]]]]]]]]]]].]]]]]].]]]]]...]]]]].]]]]].]]]]]]]]..]]]]..]]]]]]...]]]]..]]]]]]]]].]].]]].]]]..]]]]]....]]...]]].]]]]]]]]]]]..]]]]]]]]]]].]]]]]]
ENST00000627551	ENST00000359534	-73.3305	418	623	2700	2842	GGGTGGCGGTGGTGGTGGGTGGTGAGGGGTGGTAGTGGTGGTGGGTGGTGGTGGGTGGTGGTGGTGGTGGGTGGTGGGTGGTGGTGGGTGGTGGTGGTGGTGGGTGGTGGGTGGTAGGTGGTGGGTGATGGTGGTGGGTGGTGGGTGGTGGGTGGTGGTGGGTGGTGGGTGATGGTGGTGGGTGGTGGGTGGTGGTGGTTGGGTGG	[[[.[[[..........[[[[[.[[[[[[..........[[[[[[[[[[[......[[[.....[[..[[[[[..[[[.......[[[.[[....[[[[[[[[[...[[[[.[.......[[[[[[............[[[.[[.[[[[[[[[[[.[[[[.[[[[[..........[[[[[[[[[.[[[.[[[[......[[[[[[	CTGCCCTTACCCCTCCTGCCCGCCTGAGAACTGCACACCCTGCCCGCTGGCCCCAGGACCTGCACTCCCAATCCTGCTGTCTTCTCCTTCCCTGTGCCCTGAACAAGGACCTCACTGCCCGCCTTCCCCTCCCACCAGCCCCC	]]]]]].]]]]]]].]]]]]]]]].....]]]]].]]]]]]]]]]]]]].]]]]]..]]]]]].].]]]]..]]]]]]]]].]].]]].]]]..]]]]]....]]...]]].]]]]]]]]]]]..]]]]]]]]]]].]]]]]]
ENST00000627551	ENST00000359534	-73.254	441	609	2700	2844	GAGGGGTGGTAGTGGTGGTGGGTGGTGGTGGGTGGTGGTGGTGGTGGGTGGTGGGTGGTGGTGGGTGGTGGTGGTGGTGGGTGGTGGGTGGTAGGTGGTGGGTGATGGTGGTGGGTGGTGGGTGGTGGGTGGTGGTGGGTGGTGGGTGATGGTGGTGGGTGGTGGGTGG	[[[[[[......[[[[[[.[[[....[[[[[[[[[[[.....[[[...[[..[[[[[.....[[[....[[.[[[[[[[[[...[[[[.[.......[[[[[[.....[[[.[[.[[[[[[[[...[[[[[...[[[[..[[[[[[[...[[....[[[[[[.[[[[[[	CTGCCCTTACCCCTCCTGCCCGCCTGAGAACTGCACACCCTGCCCGCTGGCCCCAGGACCTGCACTCCCAATCCTGCTGTCTTCTCCTTCCCTGTGCCCTGAACAAGGACCTCACTGCCCGCCTTCCCCTCCCACCAGCCCCCTT	]]]]]]]]]]]]..]].]]]]]]]......]]]].]]]]].]]]]]]]].]]]]]..]]]]]].].]]]]..]]]]]]]]]....]]..]]]..]]]]]....]]...]]].]]]]]]]]]]]..]]]...]]]]]]..]]]]]]
ENST00000627551	ENST00000359534	-72.8054	457	633	2699	2842	GGTGGGTGGTGGTGGGTGGTGGTGGTGGTGGGTGGTGGGTGGTGGTGGGTGGTGGTGGTGGTGGGTGGTGGGTGGTAGGTGGTGGGTGATGGTGGTGGGTGGTGGGTGGTGGGTGGTGGTGGGTGGTGGGTGATGGTGGTGGGTGGTGGGTGGTGGTGGTTGGGTGGTGGTGGTGGA	[[.[[[[...[[[[[[.[[.[[....[[[[[[[[[[[[[...[[..[[[[[...........[[[....[[[....[[[[[[[[[[.........[[[[..[[[[[[..[[[[.[.[[[[[[[[...[[[[[...[[[[[....[[[[[[[[[........[[[.[[[[[.[[[[[[	TCTGCCCTTACCCCTCCTGCCCGCCTGAGAACTGCACACCCTGCCCGCTGGCCCCAGGACCTGCACTCCCAATCCTGCTGTCTTCTCCTTCCCTGTGCCCTGAACAAGGACCTCACTGCCCGCCTTCCCCTCCCACCAGCCCCC	]]]]]].]]]]]]]].]]]]]]]]].....]]]]].]]]]].]]]]]]]].]]]]]..]]]]]]...]]]]..]]]]]]]]]]...]]].]]]..]]]]]....]].....]]]]]]]]]]]]]..]]]].]]]]]].]]]]]]
ENST00000627551	ENST00000359534	-72.0903	408	582	2700	2842	GGTGGGTGGTGGGTGGCGGTGGTGGTGGGTGGTGAGGGGTGGTAGTGGTGGTGGGTGGTGGTGGGTGGTGGTGGTGGTGGGTGGTGGGTGGTGGTGGGTGGTGGTGGTGGTGGGTGGTGGGTGGTAGGTGGTGGGTGATGGTGGTGGGTGGTGGGTGGTGGGTGGTGGTGGGTGG	[[.[[[[[[[[[[.[[.[[....[[[[[[[[[[[[[[...........[[..[[[[[.....[[[....[[.[[[[[[[[[...[[[[.[...[[[[[[........[[[.[[.[[[[[[[[..........[[[[[...[[[[[....[[[[[[[[[.[[[.[[[[[.[[[[[[	CTGCCCTTACCCCTCCTGCCCGCCTGAGAACTGCACACCCTGCCCGCTGGCCCCAGGACCTGCACTCCCAATCCTGCTGTCTTCTCCTTCCCTGTGCCCTGAACAAGGACCTCACTGCCCGCCTTCCCCTCCCACCAGCCCCC	]]]]]]]]]]]]]].]]]]]]]]].....]]]]].]]]]].]]]]]]]].]]]]]..]]]]]].].]]]]..]]]]]]]]]....]]..]]]..]]]]]....]]....]]]]]]]]]]]]]]..]]]].]]]]]]].]]]]]
ENST00000627551	ENST00000359534	-70.0134	490	669	2699	2842	GGTGGGTGGTGGTGGGTGGTGGTGGTGGTGGGTGGTGGGTGGTAGGTGGTGGGTGATGGTGGTGGGTGGTGGGTGGTGGGTGGTGGTGGGTGGTGGGTGATGGTGGTGGGTGGTGGGTGGTGGTGGTTGGGTGGTGGTGGTGGATGGTGGTGGTGGTGGGTGATGGTGGTGGGTGGTGGG	[[.[[[[...[[[[[[.[[.[[....[[[[[[[[[[[...[[[...[[..[[[[[........[[[.[[.[[[[[[[[[[......[[[[..[[[[[[.....[[[.[[.[[[[[[[[[[.[[[[.....[[[[[..........[[[[[.....[[[[[....[[.[[[[[[.[[[[[[	TCTGCCCTTACCCCTCCTGCCCGCCTGAGAACTGCACACCCTGCCCGCTGGCCCCAGGACCTGCACTCCCAATCCTGCTGTCTTCTCCTTCCCTGTGCCCTGAACAAGGACCTCACTGCCCGCCTTCCCCTCCCACCAGCCCCC	]]]]]]]]]]]]]].]]]]]]]]]].....]]]]].]]]]]]]]]]]]]].]]]]]..]]]]]]...]]]]..]]]]]]]]]]...]]..]]]..]]]]]....]]...]]].]]]]]]]]]]]..]]]].]]]]]].]]]]]]
ENST00000627551	ENST00000359534	-69.8212	667	864	2699	2842	GGGTGGCGGTGGTGGTGGGTGGTGAGGGGTGGTAGTGGTGGTGGGTGGTGGTTGGTGGTGGTGGATGGTGGTGGTTGGTGGTGGTGGGTGGTGGGTGGTGGGTGATGGTGGTGGGTGATGGTGGCGAGTGGTGGTGGGTGGTGGGTGATGGTGGTGGGTGGTGGTGGGTGATGATGGTGGGTGGTGGTGGGTGGTGGG	[[[.[[[..........[[[[[.[[[[[[..........[[[[[[[[[[[...[[[.....[[.....[[[.[[[....[[.[[.[[[[[[[[[[...[[[[....[...[[[[[[..[[[.[[[.......[[[[[[[...[[[[[...[[[[[.........[[[[[......[[[[[[.[[.[[[[[[.[[[[[[	TCTGCCCTTACCCCTCCTGCCCGCCTGAGAACTGCACACCCTGCCCGCTGGCCCCAGGACCTGCACTCCCAATCCTGCTGTCTTCTCCTTCCCTGTGCCCTGAACAAGGACCTCACTGCCCGCCTTCCCCTCCCACCAGCCCCC	]]]]]]]]]]]]]].]]]]]].]]]]]...]]]]].]]]]].]]]]]]].]]]]]]..]]]]]].].]]]]..]]]]]]]]]]...]]...]]...]]]]]]..]]...]]].]]]]]]]]]]]..]]]]]]]]]]].]]]]]]
ENST00000627551	ENST00000359534	-69.2581	523	714	2700	2842	GGTGGGTGGTAGGTGGTGGGTGATGGTGGTGGGTGGTGGGTGGTGGGTGGTGGTGGGTGGTGGGTGATGGTGGTGGGTGGTGGGTGGTGGTGGTTGGGTGGTGGTGGTGGATGGTGGTGGTGGTGGGTGATGGTGGTGGGTGGTGGGTGGCGGTGGTGGTGGGTGGTGAGGGGTGGTAGTGGTGGTGGGTGG	[[.[[[[.......[[[[[[..........[[[.[[[[[[[[[[[[[...[[..[[[[[..[[[..........[[[....[[[[[[[[[.[[[[[[[..............[.........[[[[[[..[[[.[[[.[[[[[[[[[..[[[[[...[[[[[[[[[.[[[[[[[[...........[[[[[[	CTGCCCTTACCCCTCCTGCCCGCCTGAGAACTGCACACCCTGCCCGCTGGCCCCAGGACCTGCACTCCCAATCCTGCTGTCTTCTCCTTCCCTGTGCCCTGAACAAGGACCTCACTGCCCGCCTTCCCCTCCCACCAGCCCCC	]]]]]].]]]]]]]]]]]]]]]]].....]]]]]....]]]]]].]]].]]]]]]..]]]]]].].]]]]]]]]]]]]]]]]...]]].]]]..]]]]]....]].....]]]]]]]]]]]]]...]]].]]]]]].]]]]]]
ENST00000627551	ENST00000359534	-68.6429	733	911	2699	2843	GGTGGTGGTTGGTGGTGGTGGGTGGTGGGTGGTGGGTGATGGTGGTGGGTGATGGTGGCGAGTGGTGGTGGGTGGTGGGTGATGGTGGTGGGTGGTGGTGGGTGATGATGGTGGGTGGTGGTGGGTGGTGGGTGGTGGGTGATGGTGGTGGGTGGTGGTGGGTGGTGGGTGGTGGTGGA	[[.[[.[[[[[[[[[....[[[.[[[[[[[[[[[......[[[..[[.....[[[.[[[[.........[[[....[[[.[[.[[[[[[[[[......[[[[.[......[[[[[[..[[[.[[.[[[[[[[[...[[[[[...[[[[[.......[[[[[[[[[.[[[[[[.[[[[[[	TCTGCCCTTACCCCTCCTGCCCGCCTGAGAACTGCACACCCTGCCCGCTGGCCCCAGGACCTGCACTCCCAATCCTGCTGTCTTCTCCTTCCCTGTGCCCTGAACAAGGACCTCACTGCCCGCCTTCCCCTCCCACCAGCCCCCT	]]]]]].]]]]]]...]]]]]]]]].....]]]]].]]]]].]]]]]]]].]]]]]..]]]]]].].]]]]..]]]]]]]]].]].]]].]]]..]]]]]]]..]]...]]].]]]]]]]]]]]...]]]..]]]]]]]]]]]]]
ENST00000627551	ENST00000359534	-68.0523	657	827	2700	2842	GGTGGGTGGTGGGTGGCGGTGGTGGTGGGTGGTGAGGGGTGGTAGTGGTGGTGGGTGGTGGTTGGTGGTGGTGGATGGTGGTGGTTGGTGGTGGTGGGTGGTGGGTGGTGGGTGATGGTGGTGGGTGATGGTGGCGAGTGGTGGTGGGTGGTGGGTGATGGTGGTGGGTGG	[[.[[[[[[[[[[.[[.[[....[[[[[[[[[[[[[[..[[..[[.[[[[..[[[....[[.....[.....[[[[[[[[[.[[[[[[.[[[.[[[[[[..[[[[.[[[[[[[.........[[[[[......[[.[[[...[[[[[[[[[.[[[....[[[[[.[[[[[[	CTGCCCTTACCCCTCCTGCCCGCCTGAGAACTGCACACCCTGCCCGCTGGCCCCAGGACCTGCACTCCCAATCCTGCTGTCTTCTCCTTCCCTGTGCCCTGAACAAGGACCTCACTGCCCGCCTTCCCCTCCCACCAGCCCCC	]]]]]]]]]]].]]]]]]]]]]]].....]]]]].]]]]].]]]]]]]...]]]]..]]]]]]]]].]]]]]]]]]]]]]]].].]]..]]]..]]]]]]...]]....]]]]]]]]]]]]]]..]]]].]]]]]]].]]]]]
ENST00000627551	ENST00000359534	-67.4788	763	954	2700	2842	GGTGGGTGATGGTGGTGGGTGATGGTGGCGAGTGGTGGTGGGTGGTGGGTGATGGTGGTGGGTGGTGGTGGGTGATGATGGTGGGTGGTGGTGGGTGGTGGGTGGTGGGTGATGGTGGTGGGTGGTGGTGGGTGGTGGGTGGTGGTGGATGGTGGTGGTGGTGGTGGGTGGTGGTGGTGGTTGTGGTGGTGG	[[.[[[[......[[[[[[....[[.[[........[[[[[[[[[[[[[......[[..[[[[[.....[[[..........[[[.[.....[[[[[[[[[[...[[[[....[...[[[[[[..[[[.[[.[[[[[[[[[[.[[[[.......[[[[[...[[[[[[[[[....[[.[[[...[[.[[[[[	CTGCCCTTACCCCTCCTGCCCGCCTGAGAACTGCACACCCTGCCCGCTGGCCCCAGGACCTGCACTCCCAATCCTGCTGTCTTCTCCTTCCCTGTGCCCTGAACAAGGACCTCACTGCCCGCCTTCCCCTCCCACCAGCCCCC	]]]]]]].]]]]]..]]]]]]]]].....]]]]].]]]]]]]]]]]]]].]]]]]..]]]]]].].]]]]..]]]]]]]]]].].]]].]]]..]]]]]....]].....]]]]]]]]]]]]]..]]]].]]]]]].]]]]]]
ENST00000627551	ENST00000359534	-66.727	490	688	2700	2842	GGTGGGTGGTGGTGGGTGGTGGTGGTGGTGGGTGGTGGGTGGTAGGTGGTGGGTGATGGTGGTGGGTGGTGGGTGGTGGGTGGTGGTGGGTGGTGGGTGATGGTGGTGGGTGGTGGGTGGTGGTGGTTGGGTGGTGGTGGTGGATGGTGGTGGTGGTGGGTGATGGTGGTGGGTGGTGGGTGGCGGTGGTGGTGGGTGG	[[.[[[[...[[[[[[.[[.[[....[[[[[[[[[[[...[[[...[[..[[[[[........[[[....[[[.[[.....[[[[[[[[[...[[[[.......[.......[[[[[[..[[[.[[[[[[..[[[[[.[[[[.......[[[[[..........[[[[[......[[[[[.[[.[[[[.....[[[[[[	CTGCCCTTACCCCTCCTGCCCGCCTGAGAACTGCACACCCTGCCCGCTGGCCCCAGGACCTGCACTCCCAATCCTGCTGTCTTCTCCTTCCCTGTGCCCTGAACAAGGACCTCACTGCCCGCCTTCCCCTCCCACCAGCCCCC	]]]]]].]]]]]].]]]]]]]]]].....]]]]].]]]]]]]]]..]]]]]]]]]..]]]]]].].]]]]..]]]]]]]]].]].]]].]]]..]]]]]....]]...]]].]]]]]]]]]]]..]]]].]]]]]].]]]]]]
ENST00000627551	ENST00000359534	-66.4662	657	836	2701	2842	GGTGGGTGGTGGGTGGCGGTGGTGGTGGGTGGTGAGGGGTGGTAGTGGTGGTGGGTGGTGGTTGGTGGTGGTGGATGGTGGTGGTTGGTGGTGGTGGGTGGTGGGTGGTGGGTGATGGTGGTGGGTGATGGTGGCGAGTGGTGGTGGGTGGTGGGTGATGGTGGTGGGTGGTGGTGGGTG	[[.[[[[[[[[[[.[[.[[....[[[[[[[[[[[[[[..[[..[[.[[[[..[[[....[[.....[.....[[[[[[[[[.[[[[[[.[[[.[[[[[[..[[[[.[[[[[[[.........[[[[[.............[[[[[....[[[[[[[...[[....[[[[[.....[[[[[	TGCCCTTACCCCTCCTGCCCGCCTGAGAACTGCACACCCTGCCCGCTGGCCCCAGGACCTGCACTCCCAATCCTGCTGTCTTCTCCTTCCCTGTGCCCTGAACAAGGACCTCACTGCCCGCCTTCCCCTCCCACCAGCCCCC	]]]]].]]]]]..]].]]]]]]].....]]]]].]]]]].]]]]]]]...]]]]..]]]]]]]]].]]]]]]]]]]]]]]].].]]..]]]..]]]]]]...]]....]]]]]]]]]]]]]]..]]]].]]]]]]].]]]]]
ENST00000627551	ENST00000359534	-65.0372	779	954	2700	2843	GGGTGATGGTGGCGAGTGGTGGTGGGTGGTGGGTGATGGTGGTGGGTGGTGGTGGGTGATGATGGTGGGTGGTGGTGGGTGGTGGGTGGTGGGTGATGGTGGTGGGTGGTGGTGGGTGGTGGGTGGTGGTGGATGGTGGTGGTGGTGGTGGGTGGTGGTGGTGGTTGTGGTGGTGG	[[[.......[[[...[[[[[[.[[[.[[.[[[[[..[[[[[[[[[...[[..[[[[[........[[[....[[.[[[[[[[[[[...[[[[....[...[[[[[[..[[[.[[.[[[[[[[[[[.[[[[.......[[[[[...[[[[[[[[[....[[.[[[...[[.[[[[[	CTGCCCTTACCCCTCCTGCCCGCCTGAGAACTGCACACCCTGCCCGCTGGCCCCAGGACCTGCACTCCCAATCCTGCTGTCTTCTCCTTCCCTGTGCCCTGAACAAGGACCTCACTGCCCGCCTTCCCCTCCCACCAGCCCCCT	]]]]]]].]]]]]..]]]]]]]]].....]]]]].]]]]]]]]]]]]]].]]]]]..]]]]]].].]]]]..]]]]]]]]]]...]]..]]]..]]]]]....]].....]]]]]]]]]]]]]].]]]]].]]]]]]]]].]]]
ENST00000627551	ENST00000359534	-64.4864	564	770	2701	2842	GGTGGGTGGTGGTGGGTGGTGGGTGATGGTGGTGGGTGGTGGGTGGTGGTGGTTGGGTGGTGGTGGTGGATGGTGGTGGTGGTGGGTGATGGTGGTGGGTGGTGGGTGGCGGTGGTGGTGGGTGGTGAGGGGTGGTAGTGGTGGTGGGTGGTGGTTGGTGGTGGTGGATGGTGGTGGTTGGTGGTGGTGGGTGGTGGGTGGTGGGTG	[[.[[[[...[[[[[[.[[.[[[.......[[[[[[[[[[[......[[[..[[[.....[[[.[[[..[[[[.[[.......[[[.[[.[[[[[[[[[...[[[[.......[...[[[[[[.....[[[[[.........[[[[[[[[[........[[[[..........[[[[[[......[[[[[[[[[.[[[[[[.[[[[[	TGCCCTTACCCCTCCTGCCCGCCTGAGAACTGCACACCCTGCCCGCTGGCCCCAGGACCTGCACTCCCAATCCTGCTGTCTTCTCCTTCCCTGTGCCCTGAACAAGGACCTCACTGCCCGCCTTCCCCTCCCACCAGCCCCC	]]]]]]]]]]]...]]]]]]]]]....]]]]]].]]]]]]]]]]]]].]]]]]...]]]]]].].]]]]..]]]]]]]]].]].]]].]]]]]]]]]]]]..]]]..]]].]]]]]]]]]]].]]]]].]]]]]].]]]]]]
ENST00000627551	ENST00000359534	-64.057	806	990	2700	2842	GGTGGGTGATGGTGGTGGGTGGTGGTGGGTGATGATGGTGGGTGGTGGTGGGTGGTGGGTGGTGGGTGATGGTGGTGGGTGGTGGTGGGTGGTGGGTGGTGGTGGATGGTGGTGGTGGTGGTGGGTGGTGGTGGTGGTTGTGGTGGTGGTGGTGGGTGATGGTGGTGGGTGGTGGGTGGTGGTGG	[[.[[[[......[[[[[[.......[[[.[[....[[[[[[[[[[[[.[[.[[..[[[[[..[[[....[[.[[.....[[[[[[[[[...[[[[.....[[[...[[[..[[[.[[[[[[[[[[[[.[[[[...............[[[[[.......[[[[[[[[[....[[[[[[.[[[[[	CTGCCCTTACCCCTCCTGCCCGCCTGAGAACTGCACACCCTGCCCGCTGGCCCCAGGACCTGCACTCCCAATCCTGCTGTCTTCTCCTTCCCTGTGCCCTGAACAAGGACCTCACTGCCCGCCTTCCCCTCCCACCAGCCCCC	]]]]].]]]]]]..]]]].]]]]].....]]]]].]]]]]]]]]]]]]].]]]]]..]]]..]]].]]]]..]]]]]]]]].]].]]..]]]..]]]]]....]]....]]]]]]]]]]]]]].]]]]].]]]]]].]]]]]]
ENST00000627551	ENST00000359534	-63.9183	564	761	2699	2842	GGTGGGTGGTGGTGGGTGGTGGGTGATGGTGGTGGGTGGTGGGTGGTGGTGGTTGGGTGGTGGTGGTGGATGGTGGTGGTGGTGGGTGATGGTGGTGGGTGGTGGGTGGCGGTGGTGGTGGGTGGTGAGGGGTGGTAGTGGTGGTGGGTGGTGGTTGGTGGTGGTGGATGGTGGTGGTTGGTGGTGGTGGGTGGTGGG	[[.[[[[...[[[[[[.[[.[[[.......[[[[[[[[[[[......[[[..[[[.....[[[.[[[..[[[[.[[.......[[[.[[.[[[[[[[[[...[[[[.......[...[[[[[[.....[[[[[.........[[[[[[[[[.[[[.....[[[[[....[[[[[.[[.....[[.[[[[[[.[[[[[[	TCTGCCCTTACCCCTCCTGCCCGCCTGAGAACTGCACACCCTGCCCGCTGGCCCCAGGACCTGCACTCCCAATCCTGCTGTCTTCTCCTTCCCTGTGCCCTGAACAAGGACCTCACTGCCCGCCTTCCCCTCCCACCAGCCCCC	]]]]]]]]]]]]]].]]...]]]]].....]]]]]..]]]]]]]]]]]].]]]]]...]]]]]].].]]]]..]]]]]]]]].]].]]].]]]]]]]]]]]]..]]]..]]].]]]]]]]]]]].]]]]].]]]]]].]]]]]]
ENST00000627551	ENST00000359534	-63.6145	550	757	2700	2842	GGTGGGTGGTGGGTGGTGGGTGGTGGTGGGTGGTGGGTGATGGTGGTGGGTGGTGGGTGGTGGTGGTTGGGTGGTGGTGGTGGATGGTGGTGGTGGTGGGTGATGGTGGTGGGTGGTGGGTGGCGGTGGTGGTGGGTGGTGAGGGGTGGTAGTGGTGGTGGGTGGTGGTTGGTGGTGGTGGATGGTGGTGGTTGGTGGTGGTGGGTGG	[[.[[[[[[[[[[....[[[....[[[[[[[[[[[[[......[[..[[[[[..[[[...........[[[.[........[[[[[[[[[.[[[...[[[....[...[[[[[[....[[.[[[......[[[[[[......[[[[[[[[[[[...[[[[[[[.............[[...............[[.[[[[[.[[[[[[	CTGCCCTTACCCCTCCTGCCCGCCTGAGAACTGCACACCCTGCCCGCTGGCCCCAGGACCTGCACTCCCAATCCTGCTGTCTTCTCCTTCCCTGTGCCCTGAACAAGGACCTCACTGCCCGCCTTCCCCTCCCACCAGCCCCC	]]]]]]]]]]]]].]].]]]]]]].....]]]]].]]]]]].]]]]]].]]]]]...]]]]]].].]]].]]]]]]]]]]]].].]]].]]]..]]]]]....]].....]]]]]]]]]]]]]..]]]..]]]]]]].]]]]]
ENST00000627551	ENST00000359534	-63.2268	690	867	2700	2844	GAGGGGTGGTAGTGGTGGTGGGTGGTGGTTGGTGGTGGTGGATGGTGGTGGTTGGTGGTGGTGGGTGGTGGGTGGTGGGTGATGGTGGTGGGTGATGGTGGCGAGTGGTGGTGGGTGGTGGGTGATGGTGGTGGGTGGTGGTGGGTGATGATGGTGGGTGGTGGTGGGTGGTGGGTGG	[[[[[[.........[[[[[[[..............[[.[[[.[[[[[....[[[[[[.[[.[[[[[..[[[....[[[.[[.[[[[[[[[[......[[[.[[[.....[[[[[[..[[[[...[[[[[[.[[[[[...[[[[........[[[[[[[[[.[[.[[[[[[.[[[[[[	CTGCCCTTACCCCTCCTGCCCGCCTGAGAACTGCACACCCTGCCCGCTGGCCCCAGGACCTGCACTCCCAATCCTGCTGTCTTCTCCTTCCCTGTGCCCTGAACAAGGACCTCACTGCCCGCCTTCCCCTCCCACCAGCCCCCTT	]]]]]]]]]]]]]].]]]]]]]]]......]]]].]]]]]...]]]]]]..]]]]..]]]]]].]]]]]]..]]]]]]]]].]].]]].]]]..]]]]]..........]]]]]]]].]]]]].]]]]].]]]]]]]..]]]]]]
ENST00000627551	ENST00000359534	-62.3632	550	754	2699	2842	GGTGGGTGGTGGGTGGTGGGTGGTGGTGGGTGGTGGGTGATGGTGGTGGGTGGTGGGTGGTGGTGGTTGGGTGGTGGTGGTGGATGGTGGTGGTGGTGGGTGATGGTGGTGGGTGGTGGGTGGCGGTGGTGGTGGGTGGTGAGGGGTGGTAGTGGTGGTGGGTGGTGGTTGGTGGTGGTGGATGGTGGTGGTTGGTGGTGGTGGG	[[.[[[[[[[[[[....[[[....[[[[[[[[[[[[[......[[..[[[[[..[[[...........[[[.[........[[[[[[[[[.[[[...[[[....[...[[[[[[....[[.[[[......[[[[[[......[[[[[[[[[[[...[[[[[[[..........[[..............[[..[[[[[.[[[[[[	TCTGCCCTTACCCCTCCTGCCCGCCTGAGAACTGCACACCCTGCCCGCTGGCCCCAGGACCTGCACTCCCAATCCTGCTGTCTTCTCCTTCCCTGTGCCCTGAACAAGGACCTCACTGCCCGCCTTCCCCTCCCACCAGCCCCC	]]]]]].]]]]]]].]].]]]]]]].....]]]]].]]]]]].]]]]]].]]]]]...]]]]]].].]]].]]]]]]]]]]]].].]]].]]]..]]]]]....]].....]]]]]]]]]]]]]..]]]..]]]]]]].]]]]]
ENST00000627551	ENST00000359534	-61.8971	852	994	2699	2842	GGTGGGTGGTGGGTGGTGGGTGATGGTGGTGGGTGGTGGTGGGTGGTGGGTGGTGGTGGATGGTGGTGGTGGTGGTGGGTGGTGGTGGTGGTTGTGGTGGTGGTGGTGGGTGATGGTGGTGGGTGGTGGGTGGTGGTGGTGGG	[[.[[[[[[[[[[.[[.[[[.......[[[[[[[[[[[[.[[.[[..[[[[.[[[[.[[[.[[.[[....[[[[[[[[[.[[.[[[[..[[[[.[[[.[[[[[[[[.[[[[[..[..[[[[[[[[[.[[[.[[[[[.[[[[[[	TCTGCCCTTACCCCTCCTGCCCGCCTGAGAACTGCACACCCTGCCCGCTGGCCCCAGGACCTGCACTCCCAATCCTGCTGTCTTCTCCTTCCCTGTGCCCTGAACAAGGACCTCACTGCCCGCCTTCCCCTCCCACCAGCCCCC	]]]]]].]]]]]]]].]]]]]]]]]......]....]]]]]...]]]]].]]]]]].]]]]..]]]].]]...]]]]]]]]].]].]].]]]]]]]]]]]....]]....]]]]]]]]]]]]]].]]]]].]]]]]]].]]]]]
ENST00000627551	ENST00000359534	-58.9826	594	781	2699	2842	GGTGGGTGGTGGGTGGTGGTGGTTGGGTGGTGGTGGTGGATGGTGGTGGTGGTGGGTGATGGTGGTGGGTGGTGGGTGGCGGTGGTGGTGGGTGGTGAGGGGTGGTAGTGGTGGTGGGTGGTGGTTGGTGGTGGTGGATGGTGGTGGTTGGTGGTGGTGGGTGGTGGGTGGTGGGTGATGGTGGTGGG	[[.[[[[[[[[[[.[[.[[.....[[[[[..[[[[[[[...[[[.....[[..[[[[[........[[[....[[[.[[....[[[[[[[[[...[[.[[[[[[.....[[[......[[[.[[[[[[[[..[[[[[..[[[[.......[[[[[...[[..[[[[[[.[[.[[.....[[.[[[[[[	TCTGCCCTTACCCCTCCTGCCCGCCTGAGAACTGCACACCCTGCCCGCTGGCCCCAGGACCTGCACTCCCAATCCTGCTGTCTTCTCCTTCCCTGTGCCCTGAACAAGGACCTCACTGCCCGCCTTCCCCTCCCACCAGCCCCC	]]]]]]]]..]]]].]]]]]]..]].....]]]]].]]]]]]]]]]]]]]]]]]]]..]]]..]]]]]]]]..]]]]]]]]].]].]]].]]]..]]]]]....]]...]]].]]]]]]]]]]]].]]]].]]]]]]].]]]]]
ENST00000627551	ENST00000359534	-55.4359	852	1008	2707	2842	GGTGGGTGGTGGGTGGTGGGTGATGGTGGTGGGTGGTGGTGGGTGGTGGGTGGTGGTGGATGGTGGTGGTGGTGGTGGGTGGTGGTGGTGGTTGTGGTGGTGGTGGTGGGTGATGGTGGTGGGTGGTGGGTGGTGGTGGTGGGTGCTGGTGGTGGTA	[[.[[[[[[[[[[.[[.[[[.......[[[[[[[[[[[[.[[.[[..[[[[.[[[[.[[[..........[[.[[.....[[[[[[[[.[[[[[.[[.[......[[[[[[..[[[.[[[.[[[[[[[[[..[[[[.[[[[[[[...[[.[[.[[[[	TACCCCTCCTGCCCGCCTGAGAACTGCACACCCTGCCCGCTGGCCCCAGGACCTGCACTCCCAATCCTGCTGTCTTCTCCTTCCCTGTGCCCTGAACAAGGACCTCACTGCCCGCCTTCCCCTCCCACCAGCCCCC	]]]]]].]].]]]]]]]......]]]]....]]]]]].]]].]]]]]]..]]]]]].].]]]]]]]]]]]]]]].]].]].]]]]]]]]]]]....]]....]]]]]]]]]]]]]].]]]]].]]]]]]].]]]]]
ENST00000627551	ENST00000359534	-40.8585	405	508	2700	2791	GGTGGTGGGTGGTGGGTGGCGGTGGTGGTGGGTGGTGAGGGGTGGTAGTGGTGGTGGGTGGTGGTGGGTGGTGGTGGTGGTGGGTGGTGGGTGGTGGTGGGTGG	[[.[[.[[[[[[[[[[......[[[..[[[[[[.....[[[[[.........[[[[[[[[[.[[[[....[[[[[...[[[[[[[[[.[[[.[[[[[.[[[[[[	CTGCCCTTACCCCTCCTGCCCGCCTGAGAACTGCACACCCTGCCCGCTGGCCCCAGGACCTGCACTCCCAATCCTGCTGTCTTCTCCTTCCC	]]]]]]]]]]]]]].]]]]]]]]].....]]]]].]]]]]]]]]]]]].]]]]]...]]]]]]....]]]..]]]]]]]]]]...]]...]]
ENST00000627551	ENST00000359534	-40.204	892	995	2702	2798	GGGTGGTGGGTGGTGGTGGATGGTGGTGGTGGTGGTGGGTGGTGGTGGTGGTTGTGGTGGTGGTGGTGGGTGATGGTGGTGGGTGGTGGGTGGTGGTGGTGGGT	[[[[[..[[[....[[.[[[[[[[[[.[[[......[[[.[[[[.....[[[[.[[[.[[[[[[[[.[[[[[...[[[[[....[[[[[[[[[.[[[[[.[[[[	GCCCTTACCCCTCCTGCCCGCCTGAGAACTGCACACCCTGCCCGCTGGCCCCAGGACCTGCACTCCCAATCCTGCTGTCTTCTCCTTCCCTGTGCCC	]]]]]]]]]....]]]]]]]]].....]]]]].]]]]]...]]]]]].]]]]].]]]]..]]]]]]].]]]]]]]]]]]]...]]..]]]..]]]]]
ENST00000627551	ENST00000359534	-34.3433	405	495	2699	2780	GGTGGTGGGTGGTGGGTGGCGGTGGTGGTGGGTGGTGAGGGGTGGTAGTGGTGGTGGGTGGTGGTGGGTGGTGGTGGTGGTGGGTGGTGGG	[[[[[[[[[...[[[[..[[[[.[[.[[[.[[[[[...[[[[[[...[[[[[..[[[[[[[..[[[[[.......[[.[[[[[[.[[[[[[	TCTGCCCTTACCCCTCCTGCCCGCCTGAGAACTGCACACCCTGCCCGCTGGCCCCAGGACCTGCACTCCCAATCCTGCTGTC	]]]]]]]]]]]]]].]]]]]]]]]]]]...]]]]].]]]]]]..]]]]].]]]]].....]]]]...]]]]..]]]]]]]]]
ENST00000627551	ENST00000359534	-29.4293	663	716	3541	3593	TGGTGGGTGGCGGTGGTGGTGGGTGGTGAGGGGTGGTAGTGGTGGTGGGTGGTG	[[.[[[[[[[[[[[....[[[[[[[[.[[[[[[[[[....[[[[.[[[[[[[[[	CACGTGCCCACACCCCCACTTCTCTAGCCGTTTGCAGAGGCCGCCACCCAGCA	]]].]]]]]]]]]].]]]]]]]]]...]]]]]]]]....]]]]]]]]]]].]]
ENST00000627551	ENST00000359534	-29.1006	414	467	3541	3593	TGGTGGGTGGCGGTGGTGGTGGGTGGTGAGGGGTGGTAGTGGTGGTGGGTGGTG	[[.[[[[[[[[[[[....[[[[[[[[.[[[[[[[[[....[[[[.[[[[[[[[[	CACGTGCCCACACCCCCACTTCTCTAGCCGTTTGCAGAGGCCGCCACCCAGCA	]]].]]]]]]]]]].]]]]]]]]]...]]]]]]]]....]]]]]]]]]]].]]
ENST00000627551	ENST00000359534	-28.107	615	671	3545	3592	GTTGGGTGGTGGTGGTGGATGGTGGTGGTGGTGGGTGATGGTGGTGGGTGGTGGGTG	[[[[[[[[[[[[[.[[[[[[[[[.........[[[....[[[[[.[[[[[.[[[[[[	TGCCCACACCCCCACTTCTCTAGCCGTTTGCAGAGGCCGCCACCCAGC	]]]]]]]]]]]]]]]].]]]..]]]]]]]]]....]]]]]]]]]]]]]
ENST00000627551	ENST00000359534	-27.6875	705	766	3541	3593	TGGTGGGTGGTGGTTGGTGGTGGTGGATGGTGGTGGTTGGTGGTGGTGGGTGGTGGGTGGTG	[[.[[[[[[[[[[[[.......[[[[[[[[[...[[.....[[[[[.[[[[[.[[[[[[[[[	CACGTGCCCACACCCCCACTTCTCTAGCCGTTTGCAGAGGCCGCCACCCAGCA	]]].]]]]]]]]]]]]]]]].]]...]]]]]]]]]...]]]]]]]]]]]].]]
ENST00000627551	ENST00000359534	-27.4694	841	899	3541	3593	TGGTGGGTGGTGGTGGGTGGTGGGTGGTGGGTGATGGTGGTGGGTGGTGGTGGGTGGTG	[[.[[[[[[[[[[[.....[[[[[[[[.[[[.......[[[[[[.[[[[.[[[[[[[[[	CACGTGCCCACACCCCCACTTCTCTAGCCGTTTGCAGAGGCCGCCACCCAGCA	]]].]]]]]]]]]]]]]]]].]]]...]]]]]]]]....]]]]]]]]]]].]]
ENST00000627551	ENST00000359534	-27.4291	499	567	3541	3593	TGGTGGGTGGTGGTGGTGGTGGGTGGTGGGTGGTAGGTGGTGGGTGATGGTGGTGGGTGGTGGGTGGTG	[[.[[[[[[[[[[[....[[[[[[[[[..............[[[....[[[[[.[[[[[.[[[[[[[[[	CACGTGCCCACACCCCCACTTCTCTAGCCGTTTGCAGAGGCCGCCACCCAGCA	]]].]]]]]]]]]]]]]]]].]]]..]]]]]]]]]....]]]]]]]]]]].]]
ENST00000627551	ENST00000359534	-27.1805	466	537	3541	3593	TGGTGGGTGGTGGTGGTGGTGGGTGGTGGGTGGTGGTGGGTGGTGGTGGTGGTGGGTGGTGGGTGGTAGGTG	[[.[[[[[[[[[[[....[[[[[[[[[..........[[[.......[[[[[.[[[[[.[[[[[[....[[[	CACGTGCCCACACCCCCACTTCTCTAGCCGTTTGCAGAGGCCGCCACCCAGCA	]]].]]]]]]]]]]]]]]]].]]]..]]]]]]]]]....]]]]]]]]]]].]]
ENST00000627551	ENST00000359534	-27.1622	549	611	3541	3593	TGGTGGGTGGTGGGTGGTGGGTGGTGGTGGGTGGTGGGTGATGGTGGTGGGTGGTGGGTGGTG	[[.[[[[[[[[[[...[[[[[[[[[..........[[[....[[[[[.[[[[[.[[[[[[[[[	CACGTGCCCACACCCCCACTTCTCTAGCCGTTTGCAGAGGCCGCCACCCAGCA	]]].]]]]]]]]]]]]]]]].]]]..]]]]]]]]].....]]]]]]]]]].]]
ENST00000627551	ENST00000359534	-27.1161	456	510	3541	3593	TGGTGGGTGGTGGTGGGTGGTGGTGGTGGTGGGTGGTGGGTGGTGGTGGGTGGTG	[[.[[[[[[[[[[[..[[[[....[[[...[[[.[[[[[[.[[[[.[[[[[[[[[	CACGTGCCCACACCCCCACTTCTCTAGCCGTTTGCAGAGGCCGCCACCCAGCA	]]].]]]]]]]]]]]]]]]].]]]..]]]..]]]]....]]]]]]]]]]].]]
ENST00000627551	ENST00000359534	-27.1064	773	895	20	119	GGTGGTGGGTGATGGTGGCGAGTGGTGGTGGGTGGTGGGTGATGGTGGTGGGTGGTGGTGGGTGATGATGGTGGGTGGTGGTGGGTGGTGGGTGGTGGGTGATGGTGGTGGGTGGTGGTGGGT	[[.[[[[[[[[[.....[[.[[[[[.[[[.....[.[[[[[.[[[..[[[[[[[...[[[[[.......[[[[[[.......[[[..[[[[[.......[[[[.....[[[[[[[..[[[[[[	GCCCACGTGTCTGCCCAGAGTCAAGTCCTGTGTTCTTCCCGCTCCTTACGCATCCGCGGTCCAGGGCGCCCTTTCAGCCCCGCTGGTGTTCGCCCACCCC	]]]]]]....]]]]]]]..]]]]...]]]]]..]]].]]]]]].]]]]].]]]]]]]...]]]...]]]]]...].]]]]]]]].]]..]]]]]]]]]]]
ENST00000627551	ENST00000359534	-26.9494	615	667	3541	3592	GTTGGGTGGTGGTGGTGGATGGTGGTGGTGGTGGGTGATGGTGGTGGGTGGTG	[[[[[[[[[[[[[.[[[[[[[[[[[.[[[[[.[[[........[[[[[[[[[[	CACGTGCCCACACCCCCACTTCTCTAGCCGTTTGCAGAGGCCGCCACCCAGC	]]].]]]]]]].]]]]]]]]...]].]]]]]]]]]....]]]]]]]]]]]]]
ENST00000627551	ENST00000359534	-26.6558	520	615	22	119	GGTGGTGGGTGGTAGGTGGTGGGTGATGGTGGTGGGTGGTGGGTGGTGGGTGGTGGTGGGTGGTGGGTGATGGTGGTGGGTGGTGGGTGGTGGTGG	[[.[[[[[[[[[..[[[[[.[[.[[[.......[[[[[.[[[[[.[[[[[[[...[[[[[.[[[[[[....[[.[[..[[[..[[[[[[[..[[[[	CCACGTGTCTGCCCAGAGTCAAGTCCTGTGTTCTTCCCGCTCCTTACGCATCCGCGGTCCAGGGCGCCCTTTCAGCCCCGCTGGTGTTCGCCCACCCC	]]]]....]]]]]]]..]]]....]]......]].]]]]]].]]]]].]]]]]]].]]]]]...]]]]]..]]].]]]]]]].....]]]]]]]]]]]
ENST00000627551	ENST00000359534	-26.5546	489	550	3541	3593	TGGTGGGTGGTGGTGGGTGGTGGTGGTGGTGGGTGGTGGGTGGTAGGTGGTGGGTGATGGTG	[[.[[[[[[[[[[[..[[[[....[[[...[[[.[[[[[[.[[......[[[[[[[...[[[	CACGTGCCCACACCCCCACTTCTCTAGCCGTTTGCAGAGGCCGCCACCCAGCA	]]].]]]]]]].]]]]]]]].]]]..]]]..]]]]....]]]]]]]]]]].]]
ENST00000627551	ENST00000359534	-26.3893	798	862	3541	3593	TGGTGGGTGGTGGGTGATGGTGGTGGGTGGTGGTGGGTGATGATGGTGGGTGGTGGTGGGTGGTG	[[.[[[[[[[[[[.........[[[[[[[[[...[[[.......[[[[[[.[[[[.[[[[[[[[[	CACGTGCCCACACCCCCACTTCTCTAGCCGTTTGCAGAGGCCGCCACCCAGCA	]]].]]]]]]]]]]]]]]]].]]]..]]]]]]]]].....]]]]]]]]]].]]
ENST00000627551	ENST00000359534	-26.3497	924	986	3541	3593	TGGTGGGTGGTGGTGGTGGTTGTGGTGGTGGTGGTGGGTGATGGTGGTGGGTGGTGGGTGGTG	[[.[[[[[[[[[[[.....[[[[[[....[[[...[[[....[[[[[.[[[[[.[[[[[[[[[	CACGTGCCCACACCCCCACTTCTCTAGCCGTTTGCAGAGGCCGCCACCCAGCA	]]].]]]]]]]]]]]]]]]].]]]..]]]..]]]]]]..]]]]]]]]]]].]]
ENST00000627551	ENST00000359534	-26.2495	842	939	22	117	GGTGGGTGGTGGTGGGTGGTGGGTGGTGGGTGATGGTGGTGGGTGGTGGTGGGTGGTGGGTGGTGGTGGATGGTGGTGGTGGTGGTGGGTGGTGGTGG	[[[[[[[[[.[[[[[[.[.[[[[....[[[[[.[[[..[[[[[[[...[[[[[.[[[[[[....[[.[[[[........[[[[..[[[[[[[..[[[[	CCACGTGTCTGCCCAGAGTCAAGTCCTGTGTTCTTCCCGCTCCTTACGCATCCGCGGTCCAGGGCGCCCTTTCAGCCCCGCTGGTGTTCGCCCACC	]]]]....]]]]]]]..]]]].]]]]......]].]]]]]].]]]]].]]]]]]]...]]]...]]]]].]]]].]]]]]]].....]]]]]]]]]
ENST00000627551	ENST00000359534	-26.0156	818	889	3541	3593	TGGTGGGTGGTGGTGGGTGATGATGGTGGGTGGTGGTGGGTGGTGGGTGGTGGGTGATGGTGGTGGGTGGTG	[[.[[[[[[[[[[[...........[[[[[[[[[...[[[.....[[[[[.[[[........[[[[[[[[[[	CACGTGCCCACACCCCCACTTCTCTAGCCGTTTGCAGAGGCCGCCACCCAGCA	]]].]]]]]]].]]]]]]]].]]]..]]]]]]]]]....]]]]]]]]]]].]]
ENST00000627551	ENST00000359534	-25.9831	660	693	2809	2843	GGGTGGTGGGTGGCGGTGGTGGTGGGTGGTGAGG	[[[.[[[.[[[[[.[[.[[.[[[[[[[[[[[[[[	CCTCACTGCCCGCCTTCCCCTCCCACCAGCCCCCT	]]]]]]]]]]]]]]...]]]].]]]]].]]].]]]
ENST00000627551	ENST00000359534	-25.6669	490	543	905	955	GGTGGGTGGTGGTGGGTGGTGGTGGTGGTGGGTGGTGGGTGGTAGGTGGTGGGT	[[[.[[[[[[[[.[[[[[[[[[[[[....[[[[[[[[[[.[[[.[[[[...[[[	ACTACATCGAGGGCCTCTACTACTCCTTCATCACCATCTCCACCATCGGCT	]]].]]]]....]]]]]]]]]]]]]..]]]]]]]]]]]]]]]]]]]].]]]
ENST00000627551	ENST00000359534	-25.405	430	500	3541	3593	TGGTGGGTGGTGAGGGGTGGTAGTGGTGGTGGGTGGTGGTGGGTGGTGGTGGTGGTGGGTGGTGGGTGGTG	[[.[[[[[[[........[[[.......[[[[[[[[[...[[[.......[[[[[.[[[[[.[[[[[[[[[	CACGTGCCCACACCCCCACTTCTCTAGCCGTTTGCAGAGGCCGCCACCCAGCA	]]].]]]]]]]]]]]]]]]].]]]..]]]]]]]]]....]]].]]]]]]].]]
ENST00000627551	ENST00000359534	-25.2473	574	630	905	955	GGTGGGTGGTGGGTGATGGTGGTGGGTGGTGGGTGGTGGTGGTTGGGTGGTGGTGGT	[[[.[[[[[[[[[.[[[[[[[[[[[[....[[[[[[[[[.[[[[.[[[[.....[[[	ACTACATCGAGGGCCTCTACTACTCCTTCATCACCATCTCCACCATCGGCT	]]].]]]]...]]]].]]]]]]]]].]]]]]]]]]]]]]]]]]]]]].]]]
ENST00000627551	ENST00000359534	-24.9287	418	473	905	956	GGGTGGCGGTGGTGGTGGGTGGTGAGGGGTGGTAGTGGTGGTGGGTGGTGGTGGGT	[[[[..[[[[[[[[[..[[[[[[[[[[[[..[[[[[[[.[[[...[[[[[...[[[	ACTACATCGAGGGCCTCTACTACTCCTTCATCACCATCTCCACCATCGGCTT	]]].]]]]]...]]].]]]]]]]]]]]]]]]]]]]....]]]]]]]]]]]]]
ENST00000627551	ENST00000359534	-24.8807	947	1016	2731	2799	GGTGGTGGTGGTGGGTGATGGTGGTGGGTGGTGGGTGGTGGTGGTGGGTGCTGGTGGTGGTATGTGTGTG	[[.[[[[..[[.[[[.[[.[[[[[[[[[.[[.[[[[[..[[[..[[[[.[[[[[[[[[[[...[[[[[[[	TGCACACCCTGCCCGCTGGCCCCAGGACCTGCACTCCCAATCCTGCTGTCTTCTCCTTCCCTGTGCCCT	]]]]]]].]]].]]]]]]]]]]]]..]]]..]]]]]]]...]]]]]]]]].]].]]].]]...]]]]]]
ENST00000627551	ENST00000359534	-24.7838	896	962	905	955	GGTGGGTGGTGGTGGATGGTGGTGGTGGTGGTGGGTGGTGGTGGTGGTTGTGGTGGTGGTGGTGGGT	[[[.[[[[[[[[.....[[[[[[[[[[.....[[[.[[[[[[[[.[[[[....[[[[[......[[[	ACTACATCGAGGGCCTCTACTACTCCTTCATCACCATCTCCACCATCGGCT	]]].]]]]]..]]]].]]]]]]]]]]].]]]]]]]]]].]]]]]]]].]]]
ENST00000627551	ENST00000359534	-24.7076	657	719	904	955	GGTGGGTGGTGGGTGGCGGTGGTGGTGGGTGGTGAGGGGTGGTAGTGGTGGTGGGTGGTGGTT	[[[.[[[[[[[[.....[[[[[[[[[[......[[[[[[[[[[[[.[[[..[[[...[[[[[[	AACTACATCGAGGGCCTCTACTACTCCTTCATCACCATCTCCACCATCGGCT	]]]]]].]]]...]]].]]]]]]]]]]]]]]]]]]]]]].]]]]]]]].]]]
ENST00000627551	ENST00000359534	-24.4214	522	594	3541	3593	TGGTGGGTGGTAGGTGGTGGGTGATGGTGGTGGGTGGTGGGTGGTGGGTGGTGGTGGGTGGTGGGTGATGGTG	[[.[[[[[[[.....[[[...........[[[[[[[[[.......[[[.[[[[[.[[[[[.[[[[[[...[[[	CACGTGCCCACACCCCCACTTCTCTAGCCGTTTGCAGAGGCCGCCACCCAGCA	]]].]]]]]]]]]]]]]]]].]]]..]]]]]]]]]....]]].]]]]]]].]]
ENST00000627551	ENST00000359534	-24.4011	716	782	905	955	GGTTGGTGGTGGTGGATGGTGGTGGTTGGTGGTGGTGGGTGGTGGGTGGTGGGTGATGGTGGTGGGT	[[[[[[[[[[[[.[[[[[[[[[[[[.....[[......[[[[[[[[.[[[...[[[[[......[[[	ACTACATCGAGGGCCTCTACTACTCCTTCATCACCATCTCCACCATCGGCT	]]].]]]]]...]]]]]]]]]]].]].]]]]]]]]]]]]]]]]]]]]]]]]
ENST00000627551	ENST00000359534	-24.3211	746	835	20	119	GGTGGTGGGTGGTGGGTGGTGGGTGATGGTGGTGGGTGATGGTGGCGAGTGGTGGTGGGTGGTGGGTGATGGTGGTGGGTGGTGGTGGGT	[[.[[[[[[[[[.[[[[...[[[[[.[[[..[[[[[[[...[[[[.[[[[[[....[[[..[[[[[...[[[[..[[[[[[[..[[[[[[	GCCCACGTGTCTGCCCAGAGTCAAGTCCTGTGTTCTTCCCGCTCCTTACGCATCCGCGGTCCAGGGCGCCCTTTCAGCCCCGCTGGTGTTCGCCCACCCC	]]]]]]....]]]]]]]..]]]]...]]]]]..]]]..]]]]]].]]]].]]]]]]]...]]]...]]]]].....]]]].........]]]]]]]]]]]
ENST00000627551	ENST00000359534	-24.3162	428	531	22	119	GGTGGTGGGTGGTGAGGGGTGGTAGTGGTGGTGGGTGGTGGTGGGTGGTGGTGGTGGTGGGTGGTGGGTGGTGGTGGGTGGTGGTGGTGGTGGGTGGTGGGTGG	[[.[[[[[[[[[...[[[[[......[[....[[[[[....[[[[[.[[[[...[[[[[[[.[[[[[[....[[.[[[[.....[[[[..[[[[[[[...[[[[	CCACGTGTCTGCCCAGAGTCAAGTCCTGTGTTCTTCCCGCTCCTTACGCATCCGCGGTCCAGGGCGCCCTTTCAGCCCCGCTGGTGTTCGCCCACCCC	]]]]....]]]]]]]..]]]].]]]]......]].]]]]]].]]]]].]].]]]].]]]]]...]]]]]..]].]]]]]........]]]]]]]]]]]
ENST00000627551	ENST00000359534	-24.2045	858	919	3541	3593	TGGTGGGTGGTGGGTGATGGTGGTGGGTGGTGGTGGGTGGTGGGTGGTGGTGGATGGTGGTG	[[.[[[[[[[[[[.........[[[[[[[[[...[[[.[[[[[[.[[[[......[[[[[[[	CACGTGCCCACACCCCCACTTCTCTAGCCGTTTGCAGAGGCCGCCACCCAGCA	]]].]]]]..]]]]]]]]]].]]]..]]]]]]]]].....]]]]]]]]]].]]
ENST00000627551	ENST00000359534	-24.1223	438	506	905	964	GGTGAGGGGTGGTAGTGGTGGTGGGTGGTGGTGGGTGGTGGTGGTGGTGGGTGGTGGGTGGTGGTGGGT	[[[..[[[[[....[[[[[[[.[[[[[[[[[[[[[.[[.[[[[[[[[.....[[[...[[[[[...[[[	ACTACATCGAGGGCCTCTACTACTCCTTCATCACCATCTCCACCATCGGCTTCGGTGACT	]]].]]]]]...]]].]]]]]]]]]]]]]]]]]]]]]]]]]]]]]]..]]]]]....]]]
ENST00000627551	ENST00000359534	-24.09	873	931	905	951	GATGGTGGTGGGTGGTGGTGGGTGGTGGGTGGTGGTGGATGGTGGTGGTGGTGGTGGGT	[[[[[[[[.[[[[[[[[[[[[[....[[[[[[[[[.....[[[.....[[[[[...[[[	ACTACATCGAGGGCCTCTACTACTCCTTCATCACCATCTCCACCATC	]]].]]]]]...]]].]]]]]]]]].]]]]]]]]]]]]]]]]]]]]]
ENST00000627551	ENST00000359534	-24.0774	407	444	2809	2836	TGGTGGGTGGTGGGTGGCGGTGGTGGTGGGTGGTGAGG	[[[[[[[.[[.[[[..........[[[[[[[[[[[[[[	CCTCACTGCCCGCCTTCCCCTCCCACCA	]]]]]]]]]]]]]].]]]]].]]]]]]]
ENST00000627551	ENST00000359534	-24.0335	667	722	905	956	GGGTGGCGGTGGTGGTGGGTGGTGAGGGGTGGTAGTGGTGGTGGGTGGTGGTTGGT	[[[[..[[[[[[[[[..[[[[[[[[[[[[..[[[[[[[.[[[...[[[[[...[[[	ACTACATCGAGGGCCTCTACTACTCCTTCATCACCATCTCCACCATCGGCTT	]]].]]]]]...]]].]]]]]]]]]]]]]]]]]]]....]]]]]]]]]]]]]
ENST00000627551	ENST00000359534	-24.0091	464	522	905	951	GGTGGTGGGTGGTGGTGGTGGTGGGTGGTGGGTGGTGGTGGGTGGTGGTGGTGGTGGGT	[[[[[[[[[.[[[[[[[[[[[.....[[...[[[[[[[.....[[[..[[[[[...[[[	ACTACATCGAGGGCCTCTACTACTCCTTCATCACCATCTCCACCATC	]]].]]]]]...]]].]]]]]]].]].]]]]]]]]]]]]]]]]]]]]
ENST00000627551	ENST00000359534	-23.9583	554	663	20	119	GGTGGTGGGTGGTGGGTGGTGGTGGGTGGTGGGTGATGGTGGTGGGTGGTGGGTGGTGGTGGTTGGGTGGTGGTGGTGGATGGTGGTGGTGGTGGGTGATGGTGGTGGGT	[[.[[[[[[[[[..[[[[[.[[[.....[.[[[[[.[[[..[[[[[[[[[[[[.[[[[[.....[[[[[........[[[[.....[[[[..[[[[[...[[[[[[[[[[	GCCCACGTGTCTGCCCAGAGTCAAGTCCTGTGTTCTTCCCGCTCCTTACGCATCCGCGGTCCAGGGCGCCCTTTCAGCCCCGCTGGTGTTCGCCCACCCC	]]]]]].]]]].]]]]]..]]]].]]]]..]]]]]...]]]]].]]]]].]]]]]]]...]]]...]]]]]...].]]]]]]]].....]]]]]]]]]]]
ENST00000627551	ENST00000359534	-23.9474	526	587	905	956	GGGTGGTAGGTGGTGGGTGATGGTGGTGGGTGGTGGGTGGTGGGTGGTGGTGGGTGGTGGGT	[[[[....[[[[[[[[[.[[[[[[[[[[[[....[[[[[[[[[[.[[[....[[[[...[[[	ACTACATCGAGGGCCTCTACTACTCCTTCATCACCATCTCCACCATCGGCTT	]]].]]]]....]]]]]]]]]]]]].]]]]]]]]]]]]]]]]]]]]].]]]]
ENST00000627551	ENST00000359534	-23.9271	888	941	3541	3593	TGGTGGGTGGTGGGTGGTGGTGGATGGTGGTGGTGGTGGTGGGTGGTGGTGGTG	[[.[[[[[[[[[[......[[[[[[[[[...[[.[[[[[.[[[[[..[[[[[[[	CACGTGCCCACACCCCCACTTCTCTAGCCGTTTGCAGAGGCCGCCACCCAGCA	]]].]]]]..]]]]]]]]]]...]].]]]]]]]]].....]]]]]]]]]].]]
ENST00000627551	ENST00000359534	-23.8641	457	512	905	955	GGTGGGTGGTGGTGGGTGGTGGTGGTGGTGGGTGGTGGGTGGTGGTGGGTGGTGGT	[[[.[[[[[[[[.[[[[[[[[[[[[....[[[[[[[[[[.[[[..[[[...[[[[[	ACTACATCGAGGGCCTCTACTACTCCTTCATCACCATCTCCACCATCGGCT	]]]]].]]]...]]]]]]]]]]]]]..]]]]]]]]]]]]]]]]]]]].]]]
ENST00000627551	ENST00000359534	-23.8401	563	625	3541	3593	TGGTGGGTGGTGGTGGGTGGTGGGTGATGGTGGTGGGTGGTGGGTGGTGGTGGTTGGGTGGTG	[[.[[[[[[[[[[[..[[.......[[[[[[...[[[.[[[[[[.[[[[.....[[[[[[[[[	CACGTGCCCACACCCCCACTTCTCTAGCCGTTTGCAGAGGCCGCCACCCAGCA	]]].]]]]]]]]]]]]]]]].]]]..]]]]]].]]....]]]]]]]]]]].]]
ENST00000627551	ENST00000359534	-23.7853	534	672	22	119	GGTGGTGGGTGATGGTGGTGGGTGGTGGGTGGTGGGTGGTGGTGGGTGGTGGGTGATGGTGGTGGGTGGTGGGTGGTGGTGGTTGGGTGGTGGTGGTGGATGGTGGTGGTGGTGGGTGATGGTGGTGGGTGGTGGGTGG	[[.[[[[[[[[[...[[[[[[[.[.[[[[....[[[[[....[[[[[.[[[[[[[......[[[[[.[[[[[[...........[[[[[........[[[[...............[[[[.....[[[[[[[...[[[[	CCACGTGTCTGCCCAGAGTCAAGTCCTGTGTTCTTCCCGCTCCTTACGCATCCGCGGTCCAGGGCGCCCTTTCAGCCCCGCTGGTGTTCGCCCACCCC	]]]]....]]]]]]]..]]]].]]]]..]]]]]..]]]]]].]]]]].]]]]]]].]]]]]...]]]]].]]]].]]]]]]]]....]]]]]]]]]]]
ENST00000627551	ENST00000359534	-23.738	465	523	1557	1613	GTGGTGGGTGGTGGTGGTGGTGGGTGGTGGGTGGTGGTGGGTGGTGGTGGTGGTGGGTG	[[[..[[[[[[[[.[[[[[.[[[.....[[[[[..[[[[[[[[[[[[[.....[[[[[[	CGCCCAGGACTACCACCCACTCATCTTCCAGGACGCCAGCATCACCTTCGTGAACAC	]]]]]]..]]]]]]]]]]]]]]]]]].]]]...]]]]].]]]]]]]].......]]]
ENST00000627551	ENST00000359534	-23.5947	949	1016	2731	2800	TGGTGGTGGTGGGTGATGGTGGTGGGTGGTGGGTGGTGGTGGTGGGTGCTGGTGGTGGTATGTGTGTG	[[[.[[[[..[[[.[[.[[[[[[[[[...[[[[.[......[[[[[[.[[[[.[[[[[...[[[[[[[	TGCACACCCTGCCCGCTGGCCCCAGGACCTGCACTCCCAATCCTGCTGTCTTCTCCTTCCCTGTGCCCTG	]]]]]]].]]]]]........]]]].]]]]]].].]]]]..]]]]]]]]].]].....]]]..]]]]]]]
ENST00000627551	ENST00000359534	-23.574	859	921	905	955	GGTGGGTGGTGGGTGATGGTGGTGGGTGGTGGTGGGTGGTGGGTGGTGGTGGATGGTGGTGGT	[[[.[[[[[[[[[.[[[[[[[[[[[[.......[[[[[[[[[.....[[[.[[[[.....[[[	ACTACATCGAGGGCCTCTACTACTCCTTCATCACCATCTCCACCATCGGCT	]]].]]]]....]]].]]]]]]]]].]]]]]]]]]]]]]]]]]]]]].]]]
ENST00000627551	ENST00000359534	-23.5358	515	581	3541	3593	TGGTGGGTGGTGGGTGGTAGGTGGTGGGTGATGGTGGTGGGTGGTGGGTGGTGGGTGGTGGTGGGTG	[[.[[[[[[[[[[...[[[[[[[[[.............[[[.....[[[[[.[[[[[..[[[[.[[[	CACGTGCCCACACCCCCACTTCTCTAGCCGTTTGCAGAGGCCGCCACCCAGCA	]]].]]]]..]]]]]]]]]].]]]..]]]]]]]]].....]]]]]]]]]].]]
ENST00000627551	ENST00000359534	-23.4108	756	825	905	955	GGTGGGTGGTGGGTGATGGTGGTGGGTGATGGTGGCGAGTGGTGGTGGGTGGTGGGTGATGGTGGTGGGT	[[[.[[[[[[[[[.[[[[[[[[[[[[..........[[[[[[[[[.....[[[...[[[[[......[[[	ACTACATCGAGGGCCTCTACTACTCCTTCATCACCATCTCCACCATCGGCT	]]].]]]]]...]]].]]]]]]]]].]]]]]]]]]]]]]]]]]]]]].]]]
ENST00000627551	ENST00000359534	-23.3688	535	588	1557	1613	GTGGTGGGTGATGGTGGTGGGTGGTGGGTGGTGGGTGGTGGTGGGTGGTGGGTG	[[[..[[[[[[[[.[[[[[..[[[.[[[[[[[[[[[[[[[[[......[[[[[[	CGCCCAGGACTACCACCCACTCATCTTCCAGGACGCCAGCATCACCTTCGTGAACAC	]]]]]]..]]]]]]]]]]]].]]]]].]]]...]]]]].]]]]]]]].......]]]
ENST00000627551	ENST00000359534	-23.3082	487	528	354	393	GGTGGTGGGTGGTGGTGGGTGGTGGTGGTGGTGGGTGGTGGG	[[[[[[[[[[[[....[[[[[[[[[[.[.[[[[[[[[[.[[[	CCCTCTGCTCACCTCGGCCATCATCTTCTACCTGGCCATC	]]].]]]]]]]]].].]]]]]]]]]].]]]]]].]]]]]]
ENST00000627551	ENST00000359534	-23.2478	454	495	354	393	GGTGGTGGGTGGTGGTGGGTGGTGGTGGTGGTGGGTGGTGGG	[[[[[[[[[[[[....[[[[[[[[[[.[.[[[[[[[[[.[[[	CCCTCTGCTCACCTCGGCCATCATCTTCTACCTGGCCATC	]]].]]]]]]]]].].]]]]]]]]]].]]]]]].]]]]]]
ENST00000627551	ENST00000359534	-23.1428	713	761	354	393	GGTGGTTGGTGGTGGTGGATGGTGGTGGTTGGTGGTGGTGGGTGGTGGG	[[[[[[[......[[[[[[.[[[[[[[[[[[.....[[[[[[[[[.[[[	CCCTCTGCTCACCTCGGCCATCATCTTCTACCTGGCCATC	]]].]]]]]]]]].]]]]]]]]]]].]]]]]].]]]]]]]
ENST00000627551	ENST00000359534	-23.1305	504	544	1557	1599	GGTGGTGGTGGTGGTGGGTGGTGGGTGGTAGGTGGTGGGTG	[[[[.[[[[[.[[[.[[[[[[[[[[[[[[[[....[[[[[[	CGCCCAGGACTACCACCCACTCATCTTCCAGGACGCCAGCATC	]]]]]]...]]]]]]]]]]].]]]]].]]]...]]]]].]]]]
ENST00000627551	ENST00000359534	-23.1212	641	702	905	951	GGTGGTGGGTGATGGTGGTGGGTGGTGGGTGGCGGTGGTGGTGGGTGGTGAGGGGTGGTAGT	[[[[[[[[[.[[[[[[[[[[......[[[.....[[[[[[[.....[[[..[[....[[[[[	ACTACATCGAGGGCCTCTACTACTCCTTCATCACCATCTCCACCATC	]]]]].]]....]]].]]]]]]].]]].]]]]]]]]]]]]]]]]]]]
ENST00000627551	ENST00000359534	-23.1069	520	569	354	393	GGTGGTGGGTGGTAGGTGGTGGGTGATGGTGGTGGGTGGTGGGTGGTGGG	[[[[[[....[[[[[.....[[[[[[[[[[.[.....[[[[[[[[[.[[[	CCCTCTGCTCACCTCGGCCATCATCTTCTACCTGGCCATC	]]].]]]]]]]]].].]]]]]]]]]].]]]]]..]]]]]]
ENST00000627551	ENST00000359534	-23.0824	950	991	917	951	GGTGGTGGTGGGTGATGGTGGTGGGTGGTGGGTGGTGGTGGT	[[[[[[[[.....[[[[[[[[[[[[....[[[[[[[[[.[[[	GCCTCTACTACTCCTTCATCACCATCTCCACCATC	]]].]]]]]]]]].]]]]]]]]]]]].]]]]]]]]
ENST00000627551	ENST00000359534	-23.0779	618	686	905	956	GGGTGGTGGTGGTGGATGGTGGTGGTGGTGGGTGATGGTGGTGGGTGGTGGGTGGCGGTGGTGGTGGGT	[[[[...[[[[[[[[[.[[[[[[[[[[[.[[[.....[[[[[[[[.[[[......[[[[[......[[[	ACTACATCGAGGGCCTCTACTACTCCTTCATCACCATCTCCACCATCGGCTT	]]].]]]]]...]]]]]]]]]]].]]]]]]]]]]]]]]]]]]]]]]].]]]]
ENST00000627551	ENST00000359534	-22.9013	663	713	1557	1600	TGGTGGGTGGCGGTGGTGGTGGGTGGTGAGGGGTGGTAGTGGTGGTGGGTG	[[[[[..[[[[[....[[[.....[[[[[[[[[[[[[[[[.....[[[[[[	CGCCCAGGACTACCACCCACTCATCTTCCAGGACGCCAGCATCA	]]]]]]..]]]]]]]]]].]]]]]]..]]]...]]]]].]]]]]
ENST00000627551	ENST00000359534	-22.8285	435	476	1850	1891	GGTGGTGAGGGGTGGTAGTGGTGGTGGGTGGTGGTGGGTGGT	[[.[[[[[[[[[.[[.[[.[[[...[[[[[[.[[[[[[.[[[	GCTCCCCACCCCACCTTTGATGGCCTCTTCCCCCCTCACCCT	]]].]]]]]]]]]]]]......]]].]].]]]]]]]]]]]]]
ENST00000627551	ENST00000359534	-22.8112	518	580	20	82	TGGGTGGTGGGTGGTAGGTGGTGGGTGATGGTGGTGGGTGGTGGGTGGTGGGTGGTGGTGGGT	[[[[[.[[[[[[[[[[[[.[[[[[[.......[[.[[[[....[[[..[[[[[[[..[[[[[[	GCCCACGTGTCTGCCCAGAGTCAAGTCCTGTGTTCTTCCCGCTCCTTACGCATCCGCGGTCCA	]]]]]]....]]]]]]]..]]]..]]]]......]].]]]]]].]]]]].]]]]]]].]]]]]
ENST00000627551	ENST00000359534	-22.8078	415	473	905	955	GGTGGGTGGCGGTGGTGGTGGGTGGTGAGGGGTGGTAGTGGTGGTGGGTGGTGGTGGGT	[[[.[[[[[.[[.[[[[[[[[.....[[[[[[[[[[[[.[[[......[[[[[...[[[	ACTACATCGAGGGCCTCTACTACTCCTTCATCACCATCTCCACCATCGGCT	]]].]]]]]...]]].]]]]]]]]]]]]..]]]]]]]].]].]]]]].]]]
ENST00000627551	ENST00000359534	-22.7935	608	663	905	951	GGTGGTGGTTGGGTGGTGGTGGTGGATGGTGGTGGTGGTGGGTGATGGTGGTGGGT	[[[[[[[[..[[[[[[[[[[[[.[[[..[[[[[[[.[[[...[[[[[......[[[	ACTACATCGAGGGCCTCTACTACTCCTTCATCACCATCTCCACCATC	]]].]]]]]...]]].]]]]]]]]]].]]]]]]]]]]]]]]]]]]]]
ENST00000627551	ENST00000359534	-22.6454	739	801	905	955	GGTTGGTGGTGGTGGGTGGTGGGTGGTGGGTGATGGTGGTGGGTGATGGTGGCGAGTGGTGGT	[[[[[[[[[[[[.[[[[[[[[[...[.[[[.....[[[[[[[.....[[[..[[[...[[[[[	ACTACATCGAGGGCCTCTACTACTCCTTCATCACCATCTCCACCATCGGCT	]]]]].]]]...]]].]]]]]]].]]].].]]]]]]]]]]]]]]]]]]]]]
ENST00000627551	ENST00000359534	-22.627	819	872	905	955	GGTGGGTGGTGGTGGGTGATGATGGTGGGTGGTGGTGGGTGGTGGGTGGTGGGT	[[[.[[[[[[[[..[[[[[[[[.[[...[[[[[[[.....[[[.[[[[...[[[	ACTACATCGAGGGCCTCTACTACTCCTTCATCACCATCTCCACCATCGGCT	]]].]]]]....]]].]]]]]]].]].]]]]]]]]....]]]]]]]].]]]
ENST00000627551	ENST00000359534	-22.6088	878	932	3541	3593	TGGTGGGTGGTGGTGGGTGGTGGGTGGTGGTGGATGGTGGTGGTGGTGGTGGGTG	[[.[[[[[[[[[[[.....[[[[[[[[[...[[..[[[[[.[[[[..[[[[.[[[	CACGTGCCCACACCCCCACTTCTCTAGCCGTTTGCAGAGGCCGCCACCCAGCA	]]].]]]]..]]]].]]]]]..]]..]]]]]]]]]....]]]]]]]]]]].]]
ENST00000627551	ENST00000359534	-22.6042	813	868	905	951	GATGGTGGTGGGTGGTGGTGGGTGATGATGGTGGGTGGTGGTGGGTGGTGGGTGGT	[[[[[[[[.[[[[[[[[[[[[[..........[[[[[[[[[.[[.[[[[[...[[[	ACTACATCGAGGGCCTCTACTACTCCTTCATCACCATCTCCACCATC	]]].]]]]]....]].]]]]]]]]].]]]]]]]]]]]]]]]]]]]]]
ENST00000627551	ENST00000359534	-22.5508	775	845	3541	3593	TGGTGGGTGATGGTGGCGAGTGGTGGTGGGTGGTGGGTGATGGTGGTGGGTGGTGGTGGGTGATGATGGTG	[[.[[[[....[[[[[[........[[[[[[[[.[[[....[[[[[.[[[[[.....[[[[[......[[[	CACGTGCCCACACCCCCACTTCTCTAGCCGTTTGCAGAGGCCGCCACCCAGCA	]]].]]]]].]]]]]]]]]].]]]...]]]]]]]]....]]]]]].]]]].]]
ENST00000627551	ENST00000359534	-22.5488	414	464	1557	1600	TGGTGGGTGGCGGTGGTGGTGGGTGGTGAGGGGTGGTAGTGGTGGTGGGTG	[[[[[..[[[[[....[[[.....[[[[[[[[[[[[[[[[.....[[[[[[	CGCCCAGGACTACCACCCACTCATCTTCCAGGACGCCAGCATCA	]]]]]]..]]]]]]]]]].]]]]]]..]]]...]]]]].]]]]]
ENST00000627551	ENST00000359534	-22.5323	841	909	3545	3593	TGGTGGGTGGTGGTGGGTGGTGGGTGGTGGGTGATGGTGGTGGGTGGTGGTGGGTGGTGGGTGGTGGTG	[[.[[[[[[[[[[[.....[[[[[[[[[.............[[[........[[[[[.[[[[[..[[[[	TGCCCACACCCCCACTTCTCTAGCCGTTTGCAGAGGCCGCCACCCAGCA	]]]]..]]]]]]]]]].]]]..]]]]]]]]]....]]]]]]]]]]].]]
ENST00000627551	ENST00000359534	-22.4796	804	866	1557	1613	GTGGTGGGTGATGGTGGTGGGTGGTGGTGGGTGATGATGGTGGGTGGTGGTGGGTGGTGGGTG	[[[..[[[[[[[[.[[[[[.....[[[.....[[[[..[[[[[[[[[[[[[......[[[[[[	CGCCCAGGACTACCACCCACTCATCTTCCAGGACGCCAGCATCACCTTCGTGAACAC	]]]]]]..]]]]]]]]]]]]]]]]]..]]]...]]]]].]]]]]]]].......]]]
ENST00000627551	ENST00000359534	-22.4704	856	901	354	393	GGTGGTGGGTGGTGGGTGATGGTGGTGGGTGGTGGTGGGTGGTGGG	[[[[[[[[[[[[.[[[[[[[[[[.[........[[[[[[[[[.[[[	CCCTCTGCTCACCTCGGCCATCATCTTCTACCTGGCCATC	]]].]]]]]]]]].].]]]]]]]]]].]]]]]]].]]]]]
ENST00000627551	ENST00000359534	-22.4135	427	489	20	82	TGGTGGTGGGTGGTGAGGGGTGGTAGTGGTGGTGGGTGGTGGTGGGTGGTGGTGGTGGTGGGT	[[[..[[[[[[[[[[[[[[[[[[....[[.[[....[[[[..[[[[[[[........[[[[[[	GCCCACGTGTCTGCCCAGAGTCAAGTCCTGTGTTCTTCCCGCTCCTTACGCATCCGCGGTCCA	]]]]]]....]]]]]]]..]]]]...]]......]]..]]]]]]]]]]].]]]]]]]...]]]
ENST00000627551	ENST00000359534	-22.4046	413	473	905	950	GTGGTGGGTGGCGGTGGTGGTGGGTGGTGAGGGGTGGTAGTGGTGGTGGGTGGTGGTGGGT	[[[[[[[[.....[[[[[[[[[.......[[[[[[[[[[[.[[[......[[[[[...[[[	ACTACATCGAGGGCCTCTACTACTCCTTCATCACCATCTCCACCAT	]]].]]]]]...]]].]]]]]]]]]]].]]]]]]]]].]]]]]]]]
ENST00000627551	ENST00000359534	-22.2355	913	958	2808	2843	GGTGGTGGTGGTGGTGGGTGGTGGTGGTGGTTGTGGTGGTGGTGGT	[[.[[.[[[..[[[[[[[.[[.[[....[[[...[[[[[[[[.[[[	ACCTCACTGCCCGCCTTCCCCTCCCACCAGCCCCCT	]]]]]]]]]]].]]]..]]]].]]]]]]]]]]]]]]
ENST00000627551	ENST00000359534	-22.1209	571	630	905	951	GGTGGTGGGTGGTGGGTGATGGTGGTGGGTGGTGGGTGGTGGTGGTTGGGTGGTGGTGGT	[[[[[[[[[........[[[[[[[[[[[[....[[[[[[[[[.[[[[.[[[[.....[[[	ACTACATCGAGGGCCTCTACTACTCCTTCATCACCATCTCCACCATC	]]].]]]]...]]]].]]]]]]]]].]]]]]]]]]]]]]]]]]]]]]
ENST00000627551	ENST00000359534	-22.0786	573	631	3541	3593	TGGTGGGTGGTGGGTGATGGTGGTGGGTGGTGGGTGGTGGTGGTTGGGTGGTGGTGGTG	[[.[[[[[[[[[[.........[[[[[[[[.[[[....[[[[[..[[[[[..[[[[[[[	CACGTGCCCACACCCCCACTTCTCTAGCCGTTTGCAGAGGCCGCCACCCAGCA	]]].]]]]..]]]]]]]]]].]]]...]]]]]]]].....]]]]]]]]]].]]
ENST00000627551	ENST00000359534	-22.0531	410	454	3541	3590	TGGGTGGTGGGTGGCGGTGGTGGTGGGTGGTGAGGGGTGGTAGTG	[[[[[[[[[[..[[[[[[[[.[[[[[[.[[[[..[[[[[...[[[	CACGTGCCCACACCCCCACTTCTCTAGCCGTTTGCAGAGGCCGCCACCCA	]]].]]]]].]]]]]]]]]].]]...]]]]]]........]]]]]]]]]]
ENST00000627551	ENST00000359534	-22.0397	564	617	904	955	GGTGGGTGGTGGTGGGTGGTGGGTGATGGTGGTGGGTGGTGGGTGGTGGTGGTT	[[[.[[[[[[[[.[[......[[[[[[[[....[[[[[[[[[[.[[[.[[[[[[	AACTACATCGAGGGCCTCTACTACTCCTTCATCACCATCTCCACCATCGGCT	]]]]]].......]]]]]]]]]]]]]..]]]]]]]].]].]]]]]]]].]]]
ENST00000627551	ENST00000359534	-22.0396	913	961	2810	2843	GGTGGTGGTGGTGGTGGGTGGTGGTGGTGGTTGTGGTGGTGGTGGTGGG	[[.[[.[[[...[[[[[[.......[[.[[....[[[[..[[[[[[[[[	CTCACTGCCCGCCTTCCCCTCCCACCAGCCCCCT	]]]]]]]]]]]]]..]]]].]]]]]].]]]]]]]
ENST00000627551	ENST00000359534	-22.0394	584	650	905	956	GGGTGATGGTGGTGGGTGGTGGGTGGTGGTGGTTGGGTGGTGGTGGTGGATGGTGGTGGTGGTGGGT	[[[[...[[[[[[[[......[[[[[[[[[[...[[[.[[[[[[[[.[[....[[[[[......[[[	ACTACATCGAGGGCCTCTACTACTCCTTCATCACCATCTCCACCATCGGCTT	]]].]]]]]....]].]]]]]]]]]]].]]]]]]]]]].]]]]]]]].]]]]
ENST00000627551	ENST00000359534	-22.0216	733	789	3541	3588	GGTGGTGGTTGGTGGTGGTGGGTGGTGGGTGGTGGGTGATGGTGGTGGGTGATGGTG	[[[[[[[[[[.......[[[[[[[[[.[[[[[.[[[........[[[[[[[...[[[	CACGTGCCCACACCCCCACTTCTCTAGCCGTTTGCAGAGGCCGCCACC	]]].]]]]]]].]]]]]]]]......]]]]]]]]]...]]]]]]]]]]
ENST00000627551	ENST00000359534	-21.9309	635	712	20	103	GGTGGTGGTGGTGGGTGATGGTGGTGGGTGGTGGGTGGCGGTGGTGGTGGGTGGTGAGGGGTGGTAGTGGTGGTGGGT	[[[[[.[[[...[[[[[.[[[..[[[[[[[[[[[[.[[[[[.[[..[[[[[...[[[.[[[[[[........[[[[[[	GCCCACGTGTCTGCCCAGAGTCAAGTCCTGTGTTCTTCCCGCTCCTTACGCATCCGCGGTCCAGGGCGCCCTTTCAGCCCCGCT	]]]]]]....]]]]]]....]]]...]]]]]..]]...]]]]].]]]]].]]]]]]]...]]]...]]]]].....]]]]]]]]
ENST00000627551	ENST00000359534	-21.9039	799	848	905	955	GGTGGGTGGTGGGTGATGGTGGTGGGTGGTGGTGGGTGATGATGGTGGGT	[[[.[[[[[[[[[.[[[[[[[[[[.[[[[[[[.[[[[...[[[[...[[[	ACTACATCGAGGGCCTCTACTACTCCTTCATCACCATCTCCACCATCGGCT	]]].]]]]....]]]]]]]]]]].....]]]]]]]]]]]]]]]]]]].]]]
ENST00000627551	ENST00000359534	-21.9015	568	620	354	393	GGTGGTGGTGGGTGGTGGGTGATGGTGGTGGGTGGTGGGTGGTGGTGGTTGGG	[[[[[[...[[[[[[.[[[[[[[[[[.[.....[[[[[[[[[........[[[	CCCTCTGCTCACCTCGGCCATCATCTTCTACCTGGCCATC	]]].]]]]]]]]].].]]]]]]]]]].]]]]]].]]]]]]
ENST00000627551	ENST00000359534	-21.8564	544	586	354	393	GATGGTGGTGGGTGGTGGGTGGTGGGTGGTGGTGGGTGGTGGG	[[[[[[...[[[[[[.[[[[[[[[[.[[[.[[[[[[[[[.[[[	CCCTCTGCTCACCTCGGCCATCATCTTCTACCTGGCCATC	]]].]]]]]]]]]]]].]]]]]]]]].]]]]]].]]]]]]
ENST00000627551	ENST00000359534	-21.7379	480	543	905	951	GGTGGTGGGTGGTGGGTGGTGGTGGGTGGTGGTGGTGGTGGGTGGTGGGTGGTAGGTGGTGGGT	[[[[[[[[[......[[[[[[[[[[[.............[[[[[[[[[[.[[[.[[[[...[[[	ACTACATCGAGGGCCTCTACTACTCCTTCATCACCATCTCCACCATC	]]].]]]]....]]]]]]]]]]]]].]]]]]]]]]]].]]]]]]]]]
ENST00000627551	ENST00000359534	-21.6725	813	864	354	393	GATGGTGGTGGGTGGTGGTGGGTGATGATGGTGGGTGGTGGTGGGTGGTGGG	[[[[[[...[[[[[[........[[[[[[[[[.[.....[[[[[[[[[.[[[	CCCTCTGCTCACCTCGGCCATCATCTTCTACCTGGCCATC	]]].]]]]]]]]].].]]]]]]]]]..]]]]]].]]]]]]
ENST00000627551	ENST00000359534	-21.561	722	770	1557	1600	TGGTGGTGGATGGTGGTGGTTGGTGGTGGTGGGTGGTGGGTGGTGGGTG	[[[[[.....[[[[[.[[[..[[[[..[[[[[[[[[[[[....[[[[[[	CGCCCAGGACTACCACCCACTCATCTTCCAGGACGCCAGCATCA	]]]]]]...]]]]]]]]]]]]]]]]..]]]...]]]]].]]]]]
ENST00000627551	ENST00000359534	-21.5289	950	993	918	951	GGTGGTGGTGGGTGATGGTGGTGGGTGGTGGGTGGTGGTGGTGG	[[[[[[[[.....[[[[[[[[[[......[[[.[[[[[[[[.[[	CCTCTACTACTCCTTCATCACCATCTCCACCATC	]].]]]]]]]]]]].]]]]]]]]]].]]]]]]]]
ENST00000627551	ENST00000359534	-21.4876	463	522	3433	3488	TGGTGGTGGGTGGTGGTGGTGGTGGGTGGTGGGTGGTGGTGGGTGGTGGTGGTGGTGGGT	[[[[[[[[[[..[[[[....[[[[[[.[[[[[[[[[.[.[[[[[[[[..[[[[[[[..[[	GCAAGTCATCAGAGCCGCTCAGCTCCGTTCACTCTCTGCCTTCTGCCCCACTACTG	]]..]]]]]]]..]]]]]]]].].]]]]]]]]].]]]]]]..]]]]]]]]]]]]]]
ENST00000627551	ENST00000359534	-21.4047	634	674	1557	1600	TGGTGGTGGTGGTGGGTGATGGTGGTGGGTGGTGGGTGGCG	[[[[[.[[[[[.[[[[.[[[[..[[[[[[[[[[[[..[[[[	CGCCCAGGACTACCACCCACTCATCTTCCAGGACGCCAGCATCA	]]]].....]]]]]]]]]]]]]]]].]]]]...]]]]].]]]]]
ENST00000627551	ENST00000359534	-21.4014	864	908	1565	1613	GTGGTGGGTGATGGTGGTGGGTGGTGGTGGGTGGTGGGTGGTGGT	[[[..[[[[[[[[.[[[[[..[[[....[[[[[[[[[[[[[[[[[	ACTACCACCCACTCATCTTCCAGGACGCCAGCATCACCTTCGTGAACAC	]]]]]]]]]]]].]]]]].]]]...]]]]].]]]]]]]].......]]]
ENST00000627551	ENST00000359534	-21.3911	938	994	354	393	GGTGGTTGTGGTGGTGGTGGTGGGTGATGGTGGTGGGTGGTGGGTGGTGGTGGTGGG	[[[[[[[[.[[[[[.......[[[[[[[[[[.[.....[[[[[[[[[.......[[[	CCCTCTGCTCACCTCGGCCATCATCTTCTACCTGGCCATC	]]].]]]]]]]]].].]]]]]]]]]].]]]]]]]]]]]]]
ENST00000627551	ENST00000359534	-21.3695	770	811	354	393	GATGGTGGTGGGTGATGGTGGCGAGTGGTGGTGGGTGGTGGG	[[[[[.[[[[[[.[[[[[[[[[.....[.[[[[[[[[[.[[[	CCCTCTGCTCACCTCGGCCATCATCTTCTACCTGGCCATC	]]].]]]]]]]]].].]]]]]]]]].]]]]]]...]]]]]
ENST00000627551	ENST00000359534	-21.3496	946	995	1558	1600	TGGTGGTGGTGGTGGGTGATGGTGGTGGGTGGTGGGTGGTGGTGGTGGGT	[[[[[.[[[[[.[[[[.......[[[[...[[[[[[[[[[[[[..[[[[[	GCCCAGGACTACCACCCACTCATCTTCCAGGACGCCAGCATCA	]]]]]..]]]]]]]]]]]]]]]]].]]]]...]]]]].]]]]]
ENST00000627551	ENST00000359534	-21.3221	730	768	354	393	GATGGTGGTGGTTGGTGGTGGTGGGTGGTGGGTGGTGGG	[[[[[.[[[[[..[[[[[[[[[.[[.[[[[[[[[[.[[[	CCCTCTGCTCACCTCGGCCATCATCTTCTACCTGGCCATC	]]].]]]]]]]]]]].]]]]]]]]]..]]]]]...]]]]]
ENST00000627551	ENST00000359534	-21.2871	796	848	905	951	GGTGGTGGGTGGTGGGTGATGGTGGTGGGTGGTGGTGGGTGATGATGGTGGGT	[[[[[[[[[.[[[[[.[[[[[[....[[[[[[[[[.[[[[...[[[[...[[[	ACTACATCGAGGGCCTCTACTACTCCTTCATCACCATCTCCACCATC	]]].]]]]....]]]]]]]]]]]]]..]]]]]]]]]]]]]]]]]]]]
ENST00000627551	ENST00000359534	-21.2279	523	587	905	955	GGTGGGTGGTAGGTGGTGGGTGATGGTGGTGGGTGGTGGGTGGTGGGTGGTGGTGGGTGGTGGGT	[[[.[[[[[[.[[........[[[[[[[[[[[[....[[[[[[[[[.....[[[.[[[[...[[[	ACTACATCGAGGGCCTCTACTACTCCTTCATCACCATCTCCACCATCGGCT	]]].]]]]....]]].]]]]]]]]].]]]]]]]]]]]].]]]]]]]].]]]
ENST00000627551	ENST00000359534	-21.2126	423	489	3433	3489	GCGGTGGTGGTGGGTGGTGAGGGGTGGTAGTGGTGGTGGGTGGTGGTGGGTGGTGGTGGTGGTGGGT	[[[[[[[[[..[[[[[[....[[[[[[.......[[[[[[[[[.[.[[[[[[[[..[[[[[[[..[[	GCAAGTCATCAGAGCCGCTCAGCTCCGTTCACTCTCTGCCTTCTGCCCCACTACTGT	]]..]]]]]]]..]]]]]]]].].]]]]]]]]]..]]]]]].]]]]]]]]]]]]]]]
ENST00000627551	ENST00000359534	-21.1937	632	669	354	393	GATGGTGGTGGTGGTGGGTGATGGTGGTGGGTGGTGGG	[[[[[[...[[[[[.[[[[[[[[[.[[[[[[[[[.[[[	CCCTCTGCTCACCTCGGCCATCATCTTCTACCTGGCCATC	]]].]]]]]]]]]....]]]]]]]]].]]]]]..]]]]]]
ENST00000627551	ENST00000359534	-21.1854	456	507	1557	1600	TGGTGGGTGGTGGTGGGTGGTGGTGGTGGTGGGTGGTGGGTGGTGGTGGGTG	[[[[[..[[[[[.[[[[....[[[[..[[[[[[[[[[[[.......[[[[[[	CGCCCAGGACTACCACCCACTCATCTTCCAGGACGCCAGCATCA	]]]]]]...]]]]]]]]]]]]]]]].]]]]...]]]]].]]]]]
ENST00000627551	ENST00000359534	-21.1696	842	902	905	955	GGTGGGTGGTGGTGGGTGGTGGGTGGTGGGTGATGGTGGTGGGTGGTGGTGGGTGGTGGGT	[[[.[[[[[[[[.[[[[[[[[[...[.[[[.....[[[[[[[.....[[[.[[[[...[[[	ACTACATCGAGGGCCTCTACTACTCCTTCATCACCATCTCCACCATCGGCT	]]].]]]]....]]].]]]]]]].]]].].]]]]]]]]]]]]]]]]].]]]
ENST00000627551	ENST00000359534	-21.1534	916	979	3541	3588	GGTGGTGGTGGTGGGTGGTGGTGGTGGTTGTGGTGGTGGTGGTGGGTGATGGTGGTGGGTGGTG	[[[[[[[[[.[[[[[[[[[...[[.....[.......[[[[[.[[[........[[[[[[[[[[	CACGTGCCCACACCCCCACTTCTCTAGCCGTTTGCAGAGGCCGCCACC	]]].]]]]]]].]]]]]]]].].]].]]]]]]]]]....]]]]]]]]]
ENST00000627551	ENST00000359534	-21.0914	563	608	1557	1600	TGGTGGGTGGTGGTGGGTGGTGGGTGATGGTGGTGGGTGGTGGGTG	[[[[[..[[[[[.[[[[.[[[[[[[[..[[[[[[[[....[[[[[[	CGCCCAGGACTACCACCCACTCATCTTCCAGGACGCCAGCATCA	]]]]]]...]]]]]]]]]]]]]]]].]]]]...]]]]].]]]]]
ENST00000627551	ENST00000359534	-21.0238	516	580	905	955	GGTGGGTGGTGGGTGGTAGGTGGTGGGTGATGGTGGTGGGTGGTGGGTGGTGGGTGGTGGTGGGT	[[[.[[[[[[[[[.[[[.[[[[[[[[[..........[[[[[[[[[[.[[[...[[[[[...[[[	ACTACATCGAGGGCCTCTACTACTCCTTCATCACCATCTCCACCATCGGCT	]]].]]]]]...]]]]]]]]]]]]].]]]]]]]]]]]]]]]]]]]]].]]]
ENST00000627551	ENST00000359534	-21.0031	417	473	20	82	TGGGTGGCGGTGGTGGTGGGTGGTGAGGGGTGGTAGTGGTGGTGGGTGGTGGTGGGT	[[[[[.[[[[..[[[[.[[[[[[.[[[[[[.[[...[[[[..[[[[[[[..[[[[[[	GCCCACGTGTCTGCCCAGAGTCAAGTCCTGTGTTCTTCCCGCTCCTTACGCATCCGCGGTCCA	]]]]]]....]]]]]]]..]]]]...]]....]]]]]]]]]]]].]]]]....]]]].]]]]]
ENST00000627551	ENST00000359534	-20.9829	593	622	1557	1586	TGGTGGGTGGTGGGTGGTGGTGGTTGGGTG	[[[.[[[[[[[[[[[[[[[[[..[[[[[[[	CGCCCAGGACTACCACCCACTCATCTTCCA	]]]]]]].]]]]]]]]]]]].]]]]].]]]
ENST00000627551	ENST00000359534	-20.9824	500	563	905	955	GGTGGGTGGTGGTGGTGGTGGGTGGTGGGTGGTAGGTGGTGGGTGATGGTGGTGGGTGGTGGGT	[[[.[[[[[[[[.[[.....[[[[[[[[[.[[...[[[[[[[.....[[[....[[[[...[[[	ACTACATCGAGGGCCTCTACTACTCCTTCATCACCATCTCCACCATCGGCT	]]].]]]]....]]].]]]]]]].]]]]]]]]]]].]].]]]]]]]].]]]
ENST00000627551	ENST00000359534	-20.9427	506	557	1557	1600	TGGTGGTGGTGGTGGGTGGTGGGTGGTAGGTGGTGGGTGATGGTGGTGGGTG	[[[[[.[[[[[.[[[[.[[[[[[[[...[[[[[[[[..........[[[[[[	CGCCCAGGACTACCACCCACTCATCTTCCAGGACGCCAGCATCA	]]]]]]...]]]]]]]]]]]]]]]].]]]]...]]]]].]]]]]
ENST00000627551	ENST00000359534	-20.9309	544	607	905	951	GATGGTGGTGGGTGGTGGGTGGTGGGTGGTGGTGGGTGGTGGGTGATGGTGGTGGGTGGTGGGT	[[[[[[[[.[[......[[[[[[[[[.......[[[[[[[[[.....[[[....[[[[...[[[	ACTACATCGAGGGCCTCTACTACTCCTTCATCACCATCTCCACCATC	]]].]]]]....]]].]]]]]]]]].]]]]]]]]].]].]]]]]]]]
ENST00000627551	ENST00000359534	-20.9308	923	983	1557	1613	GTGGTGGGTGGTGGTGGTGGTTGTGGTGGTGGTGGTGGGTGATGGTGGTGGGTGGTGGGTG	[[[..[[[[[[[[.[[[[[.......[[[....[[[[[[[[..[[[[[[[[....[[[[[[	CGCCCAGGACTACCACCCACTCATCTTCCAGGACGCCAGCATCACCTTCGTGAACAC	]]]]]]...]]]]]]]]]]]]]]]]..]]]...]]]]].]]]]]]]].......]]]
ENST00000627551	ENST00000359534	-20.8507	618	671	1557	1603	GGGTGGTGGTGGTGGATGGTGGTGGTGGTGGGTGATGGTGGTGGGTGGTGGGTG	[[[[[[[[.[[[[[..[[[.......[[[[[[[[..[[[[[[[[....[[[[[[	CGCCCAGGACTACCACCCACTCATCTTCCAGGACGCCAGCATCACCT	]]]]]]...]]]]]]]]]]]]]]]]..]]]...]]]]].]]]]]]]]
ENST00000627551	ENST00000359534	-20.8157	796	834	354	393	GGTGGTGGGTGGTGGGTGATGGTGGTGGGTGGTGGTGGG	[[[[[[[[[[[[.[[[[[[[[[.[[[[[[[[[....[[[	CCCTCTGCTCACCTCGGCCATCATCTTCTACCTGGCCATC	]]].]]]]]]]]]....]]]]]]]]].]]]]]].]]]]]]
ENST00000627551	ENST00000359534	-20.8122	431	489	905	955	GGTGGGTGGTGAGGGGTGGTAGTGGTGGTGGGTGGTGGTGGGTGGTGGTGGTGGTGGGT	[[[.[[[[[[[.[[[[[[[[.[[[[.[[...[[[[[[[.....[[[..[[[[[...[[[	ACTACATCGAGGGCCTCTACTACTCCTTCATCACCATCTCCACCATCGGCT	]]].]]]]]...]]].]]]]]]].]].]]]].]]]]]]]]]]]]]]].]]]
ENST00000627551	ENST00000359534	-20.7638	782	836	1557	1600	TGATGGTGGCGAGTGGTGGTGGGTGGTGGGTGATGGTGGTGGGTGGTGGTGGGTG	[[[[[.[[[[[........[[[[.[[[[[[[[..[[[[[[[[.......[[[[[[	CGCCCAGGACTACCACCCACTCATCTTCCAGGACGCCAGCATCA	]]]]]]...]]]]]]]]]]]]]]]].]]]]...]]]]].]]]]]
ENST00000627551	ENST00000359534	-20.7151	832	895	905	956	GGGTGATGATGGTGGGTGGTGGTGGGTGGTGGGTGGTGGGTGATGGTGGTGGGTGGTGGTGGGT	[[[[...[[[[[[[[[.[[[[[[[[..[[.[[[[[[[[[.....[[[......[[[[[...[[[	ACTACATCGAGGGCCTCTACTACTCCTTCATCACCATCTCCACCATCGGCTT	]]].]]]]]...]]].]]]]]]]]]]]...]]]]]]]]]]]]]]]]].]]]]
ENST00000627551	ENST00000359534	-20.6815	893	936	355	393	GGTGGTGGGTGGTGGTGGATGGTGGTGGTGGTGGTGGGTGGTGG	[[[[[[[[[[[[....[[[[[[[[[[.[....[[[[[[[[[.[[	CCTCTGCTCACCTCGGCCATCATCTTCTACCTGGCCATC	]].]]]]]]]]].].]]]]]]]]]].]]]]]].]]]]]]
ENST00000627551	ENST00000359534	-20.6601	461	505	354	393	GGTGGTGGTGGGTGGTGGTGGTGGTGGGTGGTGGGTGGTGGTGGG	[[[[[[...[[[[[[....[[[[[[[[..[[[[[[[[[....[[[	CCCTCTGCTCACCTCGGCCATCATCTTCTACCTGGCCATC	]]].]]]]]]]]]....]]]]]]]]..]]]]]].]]]]]]
ENST00000627551	ENST00000359534	-20.6371	687	755	905	964	GGTGAGGGGTGGTAGTGGTGGTGGGTGGTGGTTGGTGGTGGTGGATGGTGGTGGTTGGTGGTGGTGGGT	[[[..[[[[[......[[[[[[[[[.......[[[[[[[[[.[[[[[[[[[.[[[[...[[[[...[[[	ACTACATCGAGGGCCTCTACTACTCCTTCATCACCATCTCCACCATCGGCTTCGGTGACT	]]].]]]]...]]]].]]]]]].]]].]]]]]]]]]..]]]]]]]]].]]]]]....]]]
ENST00000627551	ENST00000359534	-20.588	794	848	905	950	GTGGTGGTGGGTGGTGGGTGATGGTGGTGGGTGGTGGTGGGTGATGATGGTGGGT	[[[[[[[.[[......[[[[[[[[....[[[[[[[[[.[[[[...[[[[...[[[	ACTACATCGAGGGCCTCTACTACTCCTTCATCACCATCTCCACCAT	]]].]]]]....]]]]]]]]]]]]]..]]]]]]]].]].]]]]]]]
ENST00000627551	ENST00000359534	-20.576	761	826	1557	1613	GTGGTGGGTGATGGTGGTGGGTGATGGTGGCGAGTGGTGGTGGGTGGTGGGTGATGGTGGTGGGTG	[[[..[[[[[[[[.[[[[[.....[[[........[[[[[[[[[[[[[[[..........[[[[[[	CGCCCAGGACTACCACCCACTCATCTTCCAGGACGCCAGCATCACCTTCGTGAACAC	]]]]]]...]]]]]]]]]]].]]]]..]]]...]]]]].]]]]]]]].......]]]
ENST00000627551	ENST00000359534	-20.3811	816	871	354	393	GGTGGTGGGTGGTGGTGGGTGATGATGGTGGGTGGTGGTGGGTGGTGGGTGGTGGG	[[[[[[....[[[[[..............[[[[[[[[[[.[[.[[[[[[[[[.[[[	CCCTCTGCTCACCTCGGCCATCATCTTCTACCTGGCCATC	]]].]]]]]]]]]]].]]]]]]]]]].]]]]]..]]]]]]
ENST00000627551	ENST00000359534	-20.3637	841	873	1557	1586	TGGTGGGTGGTGGTGGGTGGTGGGTGGTGGGTG	[[[.[[[[[..[[[[[[[[[[[[....[[[[[[	CGCCCAGGACTACCACCCACTCATCTTCCA	]]]]]]...]]]]]]]]]]]]]]]]].]]]
ENST00000627551	ENST00000359534	-20.3195	868	903	1557	1586	TGGGTGATGGTGGTGGGTGGTGGTGGGTGGTGGGTG	[[[[.[[[[..[[[[[[[[[[[[[......[[[[[[	CGCCCAGGACTACCACCCACTCATCTTCCA	]]]]]]..]]]]]]]]]]]]]]]]].]]]]
ENST00000627551	ENST00000359534	-20.3072	494	542	354	393	GGTGGTGGTGGGTGGTGGTGGTGGTGGGTGGTGGGTGGTAGGTGGTGGG	[[[[[[...[[[[[[....[[[[[[[[..[[[[[[[[[........[[[	CCCTCTGCTCACCTCGGCCATCATCTTCTACCTGGCCATC	]]].]]]]]]]]]....]]]]]]]]..]]]]]].]]]]]]
ENST00000627551	ENST00000359534	-20.2371	496	570	20	82	TGGTGGTGGGTGGTGGTGGTGGTGGGTGGTGGGTGGTAGGTGGTGGGTGATGGTGGTGGGTGGTGGGTGGTGGGT	[[[..[[[[[[[.........[[[[[.[[[[[[....[[[..[[[[[...[[[[..[[[[[[[......[[[[[[	GCCCACGTGTCTGCCCAGAGTCAAGTCCTGTGTTCTTCCCGCTCCTTACGCATCCGCGGTCCA	]]]]]]....]]]]]]]..]]]]...]]]]]..]]].]]]]]].]]]]].]]]]]]]...]]]
ENST00000627551	ENST00000359534	-20.1844	454	501	355	393	GGTGGTGGGTGGTGGTGGGTGGTGGTGGTGGTGGGTGGTGGGTGGTGG	[[[[[[[[[[[[....[[[[[[[[[[.[........[[[[[[[[[.[[	CCTCTGCTCACCTCGGCCATCATCTTCTACCTGGCCATC	]].]]]]]]]]].].]]]]]]]]]].]]]]]]].]]]]]
ENST00000627551	ENST00000359534	-20.0859	534	579	354	393	GGTGGTGGGTGATGGTGGTGGGTGGTGGGTGGTGGGTGGTGGTGGG	[[[[[[.......[[[[[.[[[[[[[[[..[[[[[[[[[....[[[	CCCTCTGCTCACCTCGGCCATCATCTTCTACCTGGCCATC	]]].]]]]]]]]]....]]]]]]]]].]]]]]..]]]]]]
ENST00000627551	ENST00000359534	-19.8589	916	961	354	393	GGTGGTGGTGGTGGGTGGTGGTGGTGGTTGTGGTGGTGGTGGTGGG	[[[[[[...[[[[[[....[[[[[[[[[[[.[[[[..[[[[[.[[[	CCCTCTGCTCACCTCGGCCATCATCTTCTACCTGGCCATC	]]].]]]]]]]]].]]]]]]]]]]].]]]]]]..]]]]]]
ENST00000627551	ENST00000359534	-19.8416	578	632	3438	3487	GGTGGTGGGTGATGGTGGTGGGTGGTGGGTGGTGGTGGTTGGGTGGTGGTGGTGG	[[[[[[[[[.[[....[[[[[[.[[[[[[[[[.....[[[[[[[[[[..[[[[[[	TCATCAGAGCCGCTCAGCTCCGTTCACTCTCTGCCTTCTGCCCCACTACT	]]]]]]..]]]]]]]]]].]]]]]]]]].]]]]]].]]...]]]]]]]]]
ENST00000627551	ENST00000359534	-19.8388	520	575	355	393	GGTGGTGGGTGGTAGGTGGTGGGTGATGGTGGTGGGTGGTGGGTGGTGGGTGGTGG	[[[[[[....[[[[[.....[[[[[[[[[[.[............[[[[[[[[[.[[	CCTCTGCTCACCTCGGCCATCATCTTCTACCTGGCCATC	]].]]]]]]]]].].]]]]]]]]]].]]]]]..]]]]]]
ENST00000627551	ENST00000359534	-19.8038	902	963	1557	1600	TGGTGGTGGATGGTGGTGGTGGTGGTGGGTGGTGGTGGTGGTTGTGGTGGTGGTGGTGGGTG	[[[[[.....[[[[[.[[[....[[[[[[[[[..[[[[[[[[[.............[[[[[[	CGCCCAGGACTACCACCCACTCATCTTCCAGGACGCCAGCATCA	]]]]]].]]]]]]]]]]]]]]]]]]..]]]...]]]]].]]]]]
ENST00000627551	ENST00000359534	-19.7855	872	932	1557	1600	TGATGGTGGTGGGTGGTGGTGGGTGGTGGGTGGTGGTGGATGGTGGTGGTGGTGGTGGGTG	[[[[[.[[[[[.....[[[.....[[[[[[[[............[[[[[[[[[..[[[[[[	CGCCCAGGACTACCACCCACTCATCTTCCAGGACGCCAGCATCA	]]]]]]..]]]]]]]]]]]]]]]]]..]]]...]]]]].]]]]]
ENST00000627551	ENST00000359534	-19.7846	883	946	3433	3487	GGTGGTGGTGGGTGGTGGGTGGTGGTGGATGGTGGTGGTGGTGGTGGGTGGTGGTGGTGGTTGT	[[[[[[[..[[[[[[.[[[[[[.[[[[[[[[[..........[.[[[[[[[[..[[[[[[[[[[	GCAAGTCATCAGAGCCGCTCAGCTCCGTTCACTCTCTGCCTTCTGCCCCACTACT	]]]].]]]]]]..]]]]]]]].].]]]]]]]].].]]]]]].]]]]]]]]]]]]]
ENST00000627551	ENST00000359534	-19.7612	651	694	354	393	GATGGTGGTGGGTGGTGGGTGGCGGTGGTGGTGGGTGGTGAGGG	[[[[[[...[[[[[[.[[[[[[.[[[.[.[[[[[[[...[[[[[	CCCTCTGCTCACCTCGGCCATCATCTTCTACCTGGCCATC	]]]]].]]]]]]].].]]].]]]]]].]]]]]].]]]]]]
ENST00000627551	ENST00000359534	-19.7404	851	886	1557	1586	TGGTGGGTGGTGGGTGGTGGGTGATGGTGGTGGGTG	[[[.[[[[[[[[[[[[[[[[..........[[[[[[	CGCCCAGGACTACCACCCACTCATCTTCCA	]]]]]]...]]]]]]]]]]].]]]]].]]]
ENST00000627551	ENST00000359534	-19.6299	534	596	3433	3487	GGTGGTGGGTGATGGTGGTGGGTGGTGGGTGGTGGGTGGTGGTGGGTGGTGGGTGATGGTGGT	[[[[[[[[[...[[[....[[[[[[.....[[[[[[[[[.[.[[[[[[[[.[[[[[[....[[	GCAAGTCATCAGAGCCGCTCAGCTCCGTTCACTCTCTGCCTTCTGCCCCACTACT	]]..]]]]]]...]]]]]]]].].]]]]]]]]]..]]]]]].]]].]]]]]]]]]
ENST00000627551	ENST00000359534	-19.5938	955	1012	3541	3593	TGGTGGGTGATGGTGGTGGGTGGTGGGTGGTGGTGGTGGGTGCTGGTGGTGGTATGTG	[[.[[[[[[.[[[[.[[[[[[[[.[[[....[[[[[.[[[[[......[.[[[[[[[[	CACGTGCCCACACCCCCACTTCTCTAGCCGTTTGCAGAGGCCGCCACCCAGCA	]]]]]]]]].]]]]]]]]]].]]]...]]]]]]]]....]]]].]]]]]].]]
ENST00000627551	ENST00000359534	-19.5744	966	1004	980	1015	GGTGGTGGGTGGTGGGTGGTGGTGGTGGGTGCTGGTGGT	[[[[[[[[.....[[[[.[[[[[[[[.[[[[[[[[.[[[	ACCCCAGCGCCAACTACCACGCCCTGTACCGCTACT	]]]]]]]]]]].]]]]]]]]]]]]....]]]]]]]]
ENST00000627551	ENST00000359534	-19.5638	863	907	355	393	GGTGGTGGGTGATGGTGGTGGGTGGTGGTGGGTGGTGGGTGGTGG	[[[[[[.......[[[[[.[[[[[[[[[[.[[.[[[[[[[[[.[[	CCTCTGCTCACCTCGGCCATCATCTTCTACCTGGCCATC	]].]]]]]]]]]]].]]]]]]]]]].]]]]]..]]]]]]
ENST00000627551	ENST00000359534	-19.5583	925	982	905	955	GGTGGGTGGTGGTGGTGGTTGTGGTGGTGGTGGTGGGTGATGGTGGTGGGTGGTGGGT	[[[.[[[[[[[[.[[[[[[.[[[[.[[.[[[[[[[[.....[[[....[[[[...[[[	ACTACATCGAGGGCCTCTACTACTCCTTCATCACCATCTCCACCATCGGCT	]]].]]]]....]]].]]]]]]]]]].]]]].]]]]]].]]]]]]]].]]]
ENST00000627551	ENST00000359534	-19.5528	471	532	3437	3487	GGTGGTGGTGGTGGTGGGTGGTGGGTGGTGGTGGGTGGTGGTGGTGGTGGGTGGTGGGTGGT	[[[[[[[[.[[[[[.[[[[[[........[[[[[[[[[.......[.[[[[[[[[.[[[[[[	GTCATCAGAGCCGCTCAGCTCCGTTCACTCTCTGCCTTCTGCCCCACTACT	]]]]]]...]]]]]]]].].]]]]]]]]]..]]]]]].]]]]]]]]]]]]]
ENST00000627551	ENST00000359534	-19.4926	900	937	1565	1599	GGTGGTGGTGGATGGTGGTGGTGGTGGTGGGTGGTGGT	[[[[.[[[[[..[[[....[[[[..[[[[[[[[[[[[[	ACTACCACCCACTCATCTTCCAGGACGCCAGCATC	]]]]]]]]]]]]]]]]]..]]]...]]]]].]]]]
ENST00000627551	ENST00000359534	-19.4247	485	543	20	82	TGGGTGGTGGGTGGTGGTGGGTGGTGGTGGTGGTGGGTGGTGGGTGGTAGGTGGTGGGT	[[[[[.[[[[[[[...[[[[[.[[[[[.[[.[[..[[[..[[[[[[[......[[[[[[	GCCCACGTGTCTGCCCAGAGTCAAGTCCTGTGTTCTTCCCGCTCCTTACGCATCCGCGGTCCA	]]]]]]....]]]]]]]..]]]....]].....]]...]]]]].]]]]].]]]]]]].]]]]]
ENST00000627551	ENST00000359534	-19.3148	529	564	1557	1586	TGGTAGGTGGTGGGTGATGGTGGTGGGTGGTGGGTG	[[[.....[[[[[[[[..[[[[[[[[....[[[[[[	CGCCCAGGACTACCACCCACTCATCTTCCA	]]]]]]...]]]]]]]]]]]]]]]]..]]]
ENST00000627551	ENST00000359534	-19.2619	546	596	3433	3488	TGGTGGTGGGTGGTGGGTGGTGGGTGGTGGTGGGTGGTGGGTGATGGTGGT	[[[[[[[[[[.[[[[[[.[[[[[[[[[.[.[[[[[[[[.[[[[[[....[[	GCAAGTCATCAGAGCCGCTCAGCTCCGTTCACTCTCTGCCTTCTGCCCCACTACTG	]]..]]]]]]...]]]]]]]].].]]]]]]]]].]]]]]]......]]]]]]]]]]
ENST00000627551	ENST00000359534	-19.2427	745	825	20	82	TGGTGGTGGGTGGTGGGTGGTGGGTGATGGTGGTGGGTGATGGTGGCGAGTGGTGGTGGGTGGTGGGTGATGGTGGTGGGT	[[[..[[[[[[[[[[[[.[[[[[[..........[[[..[[[[.[[[...[[[[..[[[[[[[............[[[[[[	GCCCACGTGTCTGCCCAGAGTCAAGTCCTGTGTTCTTCCCGCTCCTTACGCATCCGCGGTCCA	]]]]]]....]]]]]]]..]]]].]]]]]]]..]]].]]]]]].]]]]].]]]]]]]...]]]
ENST00000627551	ENST00000359534	-19.2289	632	675	355	393	GATGGTGGTGGTGGTGGGTGATGGTGGTGGGTGGTGGGTGGCGG	[[[[[[...[[[[[.[[[[[[[[[[.[.....[[[[[[[[[.[[	CCTCTGCTCACCTCGGCCATCATCTTCTACCTGGCCATC	]].]]]]]]]]].].]]]]]]]]]].]]]]]..]]]]]]
ENST00000627551	ENST00000359534	-19.2116	448	485	980	1015	GGTAGTGGTGGTGGGTGGTGGTGGGTGGTGGTGGTGGT	[[[[[[[[[...[[[[[.[[[[[[.[[[[[.[[[.[[[	ACCCCAGCGCCAACTACCACGCCCTGTACCGCTACT	]]]]]].]]]]].]]]]]]]]]]]...]]]]]]]]]
ENST00000627551	ENST00000359534	-19.178	748	783	1557	1586	TGGTGGGTGGTGGGTGGTGGGTGATGGTGGTGGGTG	[[[.[[[[[[[[[[[[[[[[..........[[[[[[	CGCCCAGGACTACCACCCACTCATCTTCCA	]]]]]]...]]]]]]]]]]].]]]]].]]]
ENST00000627551	ENST00000359534	-19.1471	418	462	982	1016	GGGTGGCGGTGGTGGTGGGTGGTGAGGGGTGGTAGTGGTGGTGGG	[[[[[[[[[[[.....[[[[[......[[[[[...[[[[[.[[[[	CCCAGCGCCAACTACCACGCCCTGTACCGCTACTT	]]]].]]]]].]]]]].]]]]]..]]]]]]]]]]]
ENST00000627551	ENST00000359534	-19.1384	667	711	982	1016	GGGTGGCGGTGGTGGTGGGTGGTGAGGGGTGGTAGTGGTGGTGGG	[[[[[[[[[[[.....[[[[[......[[[[[...[[[[[.[[[[	CCCAGCGCCAACTACCACGCCCTGTACCGCTACTT	]]]].]]]]].]]]]].]]]]]..]]]]]]]]]]]
ENST00000627551	ENST00000359534	-19.0799	883	930	354	393	GGTGGTGGTGGGTGGTGGGTGGTGGTGGATGGTGGTGGTGGTGGTGGG	[[[[[[...[[[[[[.[[[[[[[[[[.[[.[[[[......[[[[.[[[	CCCTCTGCTCACCTCGGCCATCATCTTCTACCTGGCCATC	]]].]]]].]]]]]].]]]]]]]]]].]]]]]].]]]]]]
ENST00000627551	ENST00000359534	-19.029	470	515	980	1016	GGGTGGTGGTGGTGGTGGGTGGTGGGTGGTGGTGGGTGGTGGTGGT	[[[[[[[[[[[.....[[[[[...[[[[[[....[[[[.[[[.[[[	ACCCCAGCGCCAACTACCACGCCCTGTACCGCTACTT	]]]]]].]]]].]]]]]].]]]]]..]]]]]]]]]]]
ENST00000627551	ENST00000359534	-19.0231	473	532	3437	3488	TGGTGGTGGTGGTGGGTGGTGGGTGGTGGTGGGTGGTGGTGGTGGTGGGTGGTGGGTGGT	[[[[[[[[[.[[[[[[.[[[[[[....[[[[[[[[[.......[.[[[[[[[[.[[[[[[	GTCATCAGAGCCGCTCAGCTCCGTTCACTCTCTGCCTTCTGCCCCACTACTG	]]]]]]...]]]]]]]].].]]]]]]]]].]]]]]].]]]]]]]]]]]]]]]
ENST00000627551	ENST00000359534	-18.9077	598	649	354	393	GGTGGTGGGTGGTGGTGGTTGGGTGGTGGTGGTGGATGGTGGTGGTGGTGGG	[[[[[[....[[[[[.....[[[[[[[[[[.[.....[[[[..[[[[[.[[[	CCCTCTGCTCACCTCGGCCATCATCTTCTACCTGGCCATC	]]].]]]]]]]]].].]]]]]]]]]].]]]]]..]]]]]]
ENST00000627551	ENST00000359534	-18.8941	748	809	3541	3593	TGGTGGGTGGTGGGTGGTGGGTGATGGTGGTGGGTGATGGTGGCGAGTGGTGGTGGGTGGTG	[[.[[[[[[[[[[...[[[[[....[[[...[[[....[[[[[.....[[..[[[[[[[[[[	CACGTGCCCACACCCCCACTTCTCTAGCCGTTTGCAGAGGCCGCCACCCAGCA	]]].]]]]]]]..]]]]]]].]]]..]]].]]]]].....]]]]]]]]]].]]
ENST00000627551	ENST00000359534	-18.8753	463	522	20	82	TGGTGGTGGGTGGTGGTGGTGGTGGGTGGTGGGTGGTGGTGGGTGGTGGTGGTGGTGGGT	[[[..[[[[[[[[[[[.[[.[[[[[[.[[.[[.[[[[..[[[[[[[........[[[[[[	GCCCACGTGTCTGCCCAGAGTCAAGTCCTGTGTTCTTCCCGCTCCTTACGCATCCGCGGTCCA	]]]]]]....]]]]]]]..]]]]...]]......]].]]]]]]]]]]]].]]]]]]]...]]]
ENST00000627551	ENST00000359534	-18.8559	659	713	31	82	TGGGTGGTGGGTGGCGGTGGTGGTGGGTGGTGAGGGGTGGTAGTGGTGGTGGGTG	[[[[[.[[[[[[.[[[..[[.[[[[[[.[[...[[[[[.....[[[[..[[[[[[	TGCCCAGAGTCAAGTCCTGTGTTCTTCCCGCTCCTTACGCATCCGCGGTCCA	]]]]]]..]]]].]]]]].....]].]]]]]]]]...]]]]]]]]].]]]]]
ENST00000627551	ENST00000359534	-18.82	540	586	1847	1890	GGGTGATGGTGGTGGGTGGTGGGTGGTGGGTGGTGGTGGGTGGTGGG	[[[[[[.......[[[.[[.[[[[...[[[[[[.[[[[[[.[[[.[[	CCGGCTCCCCACCCCACCTTTGATGGCCTCTTCCCCCCTCACCC	]].]]].]]]]]]]]]]]]......]]]]...]]]]].]]]]]]
ENST00000627551	ENST00000359534	-18.75	950	994	920	951	GGTGGTGGTGGGTGATGGTGGTGGGTGGTGGGTGGTGGTGGTGGG	[[[[[[[[.....[[[[[[[[[[[.........[[.[[[[[[[[[	TCTACTACTCCTTCATCACCATCTCCACCATC	]]]]]]]]]]].]]]]]]]]]]].]]]]]]]]
ENST00000627551	ENST00000359534	-18.7106	419	472	354	393	GGTGGCGGTGGTGGTGGGTGGTGAGGGGTGGTAGTGGTGGTGGGTGGTGGTGGG	[[[[[[...[[[[[.....[[.....[[[[[[......[[[[[[[[[....[[[	CCCTCTGCTCACCTCGGCCATCATCTTCTACCTGGCCATC	]]].]]]]]]]]]...]]]]]]..]].]]]]]..]]]]]]
ENST00000627551	ENST00000359534	-18.7066	712	756	1557	1600	TGGTGGTTGGTGGTGGTGGATGGTGGTGGTTGGTGGTGGTGGGTG	[[[[.[[[[[[[.[[[.[[[[[..[[[[[.[[[[[[[..[[[[[[	CGCCCAGGACTACCACCCACTCATCTTCCAGGACGCCAGCATCA	]]]]]]..]]]]]]].]]]]]]]]]].]]]...]]]]]]]]]]]
ENST00000627551	ENST00000359534	-18.6713	486	528	1847	1890	GGGTGGTGGGTGGTGGTGGGTGGTGGTGGTGGTGGGTGGTGGG	[[[[[[.[[[.[[....[[[[...[[[[[.[[[[[[.[[[.[[	CCGGCTCCCCACCCCACCTTTGATGGCCTCTTCCCCCCTCACCC	]].]]].]]]]]]]]]]].......]]]]...]]]]].]]]]]]
ENST00000627551	ENST00000359534	-18.6659	668	711	354	393	GGTGGCGGTGGTGGTGGGTGGTGAGGGGTGGTAGTGGTGGTGGG	[[[[[[...[[[[[.[[[[[[[[.[[[[[[......[[[[.[[[	CCCTCTGCTCACCTCGGCCATCATCTTCTACCTGGCCATC	]]].]]]].]]]]]]...]]]]]]]].]]]]]..]]]]]]
ENST00000627551	ENST00000359534	-18.6236	709	755	980	1016	GGGTGGTGGTTGGTGGTGGTGGATGGTGGTGGTTGGTGGTGGTGGGT	[[[[[[[[[[......[[[.[[...[[[[[[[[[[[[[.[[[..[[[	ACCCCAGCGCCAACTACCACGCCCTGTACCGCTACTT	]]]]]].]]]]]]]]]]]]].]]]]].]]]]]]]]]]
ENST00000627551	ENST00000359534	-18.5559	653	712	3433	3488	TGGTGGTGGGTGGTGGGTGGCGGTGGTGGTGGGTGGTGAGGGGTGGTAGTGGTGGTGGGT	[[[[[[[[[[..[[[[[.[[[[[....[[[[[[[[[.[..[[[[[[[..[[[[[[[..[[	GCAAGTCATCAGAGCCGCTCAGCTCCGTTCACTCTCTGCCTTCTGCCCCACTACTG	]]..]]]]]]]..]]]]]]]..].]]]]]]]]]..]]]]].]]]]]]]]]]]]]]]
ENST00000627551	ENST00000359534	-18.538	696	762	3433	3488	TGGTAGTGGTGGTGGGTGGTGGTTGGTGGTGGTGGATGGTGGTGGTTGGTGGTGGTGGGTGGTGGGT	[[[[[[[[[.[[[[[[.[[[[[........[[[[[[[[[.....[[[[..[[[[[[.[[[[[[..[[	GCAAGTCATCAGAGCCGCTCAGCTCCGTTCACTCTCTGCCTTCTGCCCCACTACTG	]]..]]]]]]...]]]]]]]]]].]]]]]]]]]..]]]]].]]]]]]]]]]]]]]]
ENST00000627551	ENST00000359534	-18.4741	598	659	3433	3487	GGTGGTGGGTGGTGGTGGTTGGGTGGTGGTGGTGGATGGTGGTGGTGGTGGGTGATGGTGGT	[[[[[[[[[..[[[[.....[[[[[[....[[[[[[[[[.[.[[[[[[[.[[[[[[....[[	GCAAGTCATCAGAGCCGCTCAGCTCCGTTCACTCTCTGCCTTCTGCCCCACTACT	]]..]]]]]]...]]]]].]].].]]]]]]]]]..]]]]]].]]]]]]]]]]]]]
ENST00000627551	ENST00000359534	-18.4345	411	473	20	74	GGGTGGTGGGTGGCGGTGGTGGTGGGTGGTGAGGGGTGGTAGTGGTGGTGGGTGGTGGTGGGT	[[[[[[[[[[.[[[[[.[[....[[[[[....[[[[[.....[[[[..[[[[[[[..[[[[[[	GCCCACGTGTCTGCCCAGAGTCAAGTCCTGTGTTCTTCCCGCTCCTTACGCATCC	]]]]]]....]]]]]]]..]]]].]]]]].]]]]].]]]]]]].]]]]].]]]]]
ENST00000627551	ENST00000359534	-18.429	638	685	354	393	GGTGGTGGTGGGTGATGGTGGTGGGTGGTGGGTGGCGGTGGTGGTGGG	[[[[[[[[[[[[.[[[[[[[[[.[[.[[[[[[[[[..........[[[	CCCTCTGCTCACCTCGGCCATCATCTTCTACCTGGCCATC	]]].]]]]]]]]]]].]]]]]]]]].]]]]]]..]]]]]]
ENST00000627551	ENST00000359534	-18.4247	608	646	980	1015	GGTGGTGGTTGGGTGGTGGTGGTGGATGGTGGTGGTGGT	[[[[[[[[[.[[[.....[[[[[[[.[[[[[.[[[.[[[	ACCCCAGCGCCAACTACCACGCCCTGTACCGCTACT	]]]]]].]]]]].]]]]]]].]]]...]]]]]]]]]
ENST00000627551	ENST00000359534	-18.4195	694	734	354	393	GGTGGTAGTGGTGGTGGGTGGTGGTTGGTGGTGGTGGATGG	[[[[[[...[[[[[.[[[[[[[[[[[[[.[[[[[[[[[.[[	CCCTCTGCTCACCTCGGCCATCATCTTCTACCTGGCCATC	]].]]]]].]]]]]]]]]]]]]]]]].]]]]]..]]]]]]
ENST00000627551	ENST00000359534	-18.4006	661	715	3437	3487	GGTGGTGGGTGGCGGTGGTGGTGGGTGGTGAGGGGTGGTAGTGGTGGTGGGTGGT	[[[[[[[[[..[[[[.[[[[[.[[[[[[...[[[[[......[[[[[[.[[[[[[	GTCATCAGAGCCGCTCAGCTCCGTTCACTCTCTGCCTTCTGCCCCACTACT	]]]]]]...]]]]]]..]]]]]..]]]]]].]]]]]..]]]]]]]]]]]]]
ENST00000627551	ENST00000359534	-18.3972	687	721	1847	1889	GGTGAGGGGTGGTAGTGGTGGTGGGTGGTGGTTGG	[[[[[[[[[.[[.[[.[[.[[[[[[.[[.[[[[[[	CCGGCTCCCCACCCCACCTTTGATGGCCTCTTCCCCCCTCACC	]]]]]].]]...]]]]]]........]].]].]]]]]]]]]]]
ENST00000627551	ENST00000359534	-18.3702	660	696	980	1016	GGGTGGTGGGTGGCGGTGGTGGTGGGTGGTGAGGGGT	[[[[[[[[[..[[[[.[[[[[[[.[[[[....[[[[[	ACCCCAGCGCCAACTACCACGCCCTGTACCGCTACTT	]]]]]..]]]].]]]]]]]]]]].....]]]]]]]]]
ENST00000627551	ENST00000359534	-18.3652	424	472	354	394	CGGTGGTGGTGGGTGGTGAGGGGTGGTAGTGGTGGTGGGTGGTGGTGGG	[[[[[[[...[[[[[[.[[[[[[[[[[......[[[[[[[[[....[[[	CCCTCTGCTCACCTCGGCCATCATCTTCTACCTGGCCATCG	]]].]]]]]]]]]...]]]]]].]]]]]]]]]].]]]]]]]
ENST00000627551	ENST00000359534	-18.3311	697	730	981	1015	GGTAGTGGTGGTGGGTGGTGGTTGGTGGTGGTGG	[[[[[[[[[...[[[[[[[[[[[[[[[.[[[.[[	CCCCAGCGCCAACTACCACGCCCTGTACCGCTACT	]]]]].]]]]]]]]]]]..]]]]...]]]]]]]]]
ENST00000627551	ENST00000359534	-18.3058	588	632	355	393	GATGGTGGTGGGTGGTGGGTGGTGGTGGTTGGGTGGTGGTGGTGG	[[[[[[...[[[[[[.....[[[[[[[[[[[...[[[[[[[[.[[	CCTCTGCTCACCTCGGCCATCATCTTCTACCTGGCCATC	]].]]]].]]]].]]]]]]]]]]]..]]]]]].]]]]]]
ENST00000627551	ENST00000359534	-18.2762	641	682	980	1015	GGTGGTGGGTGATGGTGGTGGGTGGTGGGTGGCGGTGGTGGT	[[[[[[[[...[[[[.[[[..[[[[[[[.[[[[[.[[[.[[[	ACCCCAGCGCCAACTACCACGCCCTGTACCGCTACT	]]]]]].]]]]].]]]]]]]]]]]]]].]]]]]]]]
ENST00000627551	ENST00000359534	-18.2599	496	552	3433	3488	TGGTGGTGGGTGGTGGTGGTGGTGGGTGGTGGGTGGTAGGTGGTGGGTGATGGTGGT	[[[[[[[[[[..[[[[....[[[[[[.[[[[[[[[[..[[[[[[.[[[[[[....[[	GCAAGTCATCAGAGCCGCTCAGCTCCGTTCACTCTCTGCCTTCTGCCCCACTACTG	]]..]]]]]]...]]]]]].....]]]]]]]]].]]]]]]..]]]]]]]]]]]]]]
ENST00000627551	ENST00000359534	-18.249	487	552	3433	3487	GGTGGTGGGTGGTGGTGGGTGGTGGTGGTGGTGGGTGGTGGGTGGTAGGTGGTGGGTGATGGTGGT	[[[[[[[[..[[[[[.[[[[[[.......[[[[[[[[[...[[....[[[[[[.[[[[[[....[[	GCAAGTCATCAGAGCCGCTCAGCTCCGTTCACTCTCTGCCTTCTGCCCCACTACT	]]..]]]]]]...]]]]]]..]].]]]]]]]]]..]]]]]].]]]]]]]]]]]]]
ENST00000627551	ENST00000359534	-18.1625	567	617	979	1016	GGGTGGTGGTGGGTGGTGGGTGATGGTGGTGGGTGGTGGGTGGTGGTGGTT	[[[[[[[[[[[......[[[[[.[[[[[[[........[[[[.[[[.[[[[	AACCCCAGCGCCAACTACCACGCCCTGTACCGCTACTT	]]]]]]].]]]].]]]]]]]]]]]]..]]]]]]]]]]]
ENST00000627551	ENST00000359534	-18.0988	736	781	354	393	GGTGGTTGGTGGTGGTGGGTGGTGGGTGGTGGGTGATGGTGGTGGG	[[[[[[[...[[[[[.[[[[[[[[[.....[[[[[..[[[[[.[[[	CCCTCTGCTCACCTCGGCCATCATCTTCTACCTGGCCATC	]]].]]]]]]]]]]...]]]]]]]]].]]]]].]]]]]]]
ENST00000627551	ENST00000359534	-18.0858	597	633	1852	1890	GGGTGGTGGGTGGTGGTGGTTGGGTGGTGGTGGTGGA	[[[[[[.[[[.[[.[[.[[[.[[[[[[.[[[[[.[[[	TCCCCACCCCACCTTTGATGGCCTCTTCCCCCCTCACCC	]]]]]]]]]]]]]]......]]].]].]]]]].]]]]]]
ENST00000627551	ENST00000359534	-18.0208	503	552	980	1016	GGGTGGTGGTGGTGGTGGGTGGTGGGTGGTAGGTGGTGGGTGATGGTGGT	[[[[[[[[[[[.....[[[......[[[[[[[.[[[[[.....[[[.[[[	ACCCCAGCGCCAACTACCACGCCCTGTACCGCTACTT	]]]]]].]]]]].]]]]]]].]]]..]]]]]]]]]]]
ENST00000627551	ENST00000359534	-17.9962	477	518	980	1015	GGTGGTGGTGGGTGGTGGGTGGTGGTGGGTGGTGGTGGTGGT	[[[[[[[[[[......[[[[.[[[[[[[.[[[[[.[[[.[[[	ACCCCAGCGCCAACTACCACGCCCTGTACCGCTACT	]]]]]].]]]]].]]]]]]]]]]]..]]]]]]]]]]
ENST00000627551	ENST00000359534	-17.9754	654	696	980	1015	GGTGGTGGGTGGTGGGTGGCGGTGGTGGTGGGTGGTGAGGGGT	[[[[[[[[.....[[[.....[[[[[[[[.[[[[....[[[[[	ACCCCAGCGCCAACTACCACGCCCTGTACCGCTACT	]]]]]..]]]].]]]]]]]].]]]....]]]]]]]]
ENST00000627551	ENST00000359534	-17.7744	753	804	354	393	GGTGGTGGGTGGTGGGTGATGGTGGTGGGTGATGGTGGCGAGTGGTGGTGGG	[[[[[[[[[[[[.[[[[[[[[[[.[.[[...........[[[[[[....[[[	CCCTCTGCTCACCTCGGCCATCATCTTCTACCTGGCCATC	]]].]]]]]].]].].]]]]]]]]]].]]]]]]].]]]]]
ENST00000627551	ENST00000359534	-17.7461	672	735	3437	3489	GCGGTGGTGGTGGGTGGTGAGGGGTGGTAGTGGTGGTGGGTGGTGGTTGGTGGTGGTGGATGGT	[[[[[[[[[..[[[[[[....[[[[[[.......[[[[[[[[[.[[[[[..[[[[[[.[[[[[[	GTCATCAGAGCCGCTCAGCTCCGTTCACTCTCTGCCTTCTGCCCCACTACTGT	]]]]]]...]]]]]]]]]]]]]]]]]]]]..]]]]]].]]]]]]]]]]]]]]]
ENST00000627551	ENST00000359534	-17.7241	892	934	1850	1890	GGGTGGTGGGTGGTGGTGGATGGTGGTGGTGGTGGTGGGTGGT	[[[[[[.[[[.[[.[[.....[[[...[[[[[.[[[[[[.[[[	GCTCCCCACCCCACCTTTGATGGCCTCTTCCCCCCTCACCC	]]].]]]]]]]]]]].......]]].]].]]]]].]]]]]]
ENST00000627551	ENST00000359534	-17.7179	591	627	980	1015	GGTGGTGGGTGGTGGGTGGTGGTGGTTGGGTGGTGGT	[[[[[[[[.....[[[[.[[[[[[[[[[[.[[[.[[[	ACCCCAGCGCCAACTACCACGCCCTGTACCGCTACT	]]]]]]...]]]]]]]]]]]]]]]....]]]]]]]]
ENST00000627551	ENST00000359534	-17.6699	855	894	982	1016	GGGTGGTGGGTGGTGGGTGATGGTGGTGGGTGGTGGTGGG	[[[[[[[[[.....[[[.....[[[[[[[.[[[[[.[[[[	CCCAGCGCCAACTACCACGCCCTGTACCGCTACTT	]]]].]]]]].]]]]]]].]]]....]]]]]]]]]
ENST00000627551	ENST00000359534	-17.6595	886	924	980	1015	GGTGGTGGGTGGTGGGTGGTGGTGGATGGTGGTGGTGGT	[[[[[[[[.....[[[[.[[[[[[[.[[[[[.[[[.[[[	ACCCCAGCGCCAACTACCACGCCCTGTACCGCTACT	]]]]]].]]]]].]]]]]]]]]]]....]]]]]]]]
ENST00000627551	ENST00000359534	-17.6534	862	901	982	1016	GGGTGGTGGGTGATGGTGGTGGGTGGTGGTGGGTGGTGGG	[[[[[[[[[...[[[[.[[[..[[[[[[[[.[[[[.[[[[	CCCAGCGCCAACTACCACGCCCTGTACCGCTACTT	]]]].]]]].]]]]]]]]]]]]]]].]]]]]]]]]
ENST00000627551	ENST00000359534	-17.6334	560	619	1847	1890	GGGTGGTGGGTGGTGGTGGGTGGTGGGTGATGGTGGTGGGTGGTGGGTGGTGGTGGTTGG	[[[[[[.[[[.[[.....[[.[[[...[[[....[[[[[[..[[[[[.......[[[[[[	CCGGCTCCCCACCCCACCTTTGATGGCCTCTTCCCCCCTCACCC	]]]]]].]]]]]]]]]]].]]]...]]].]].]]]]].]]]]]]
ENST00000627551	ENST00000359534	-17.6044	547	586	982	1015	GGTGGTGGGTGGTGGGTGGTGGGTGGTGGTGGGTGGTGGG	[[[[[[[[.....[[[[[...[[[[[[....[[[[.[[[[	CCCAGCGCCAACTACCACGCCCTGTACCGCTACT	]]]].]]]].]]]]]].]]]]]....]]]]]]]]
ENST00000627551	ENST00000359534	-17.6015	471	505	1732	1764	GGTGGTGGTGGTGGTGGGTGGTGGGTGGTGGTGGG	[[[[.[[[[[[.[[[[[[[....[[.[[.[[.[[[	CCCTCCTCCTCCGAGTCCACCTTCACCAGCACT	]]].]].]].]]..]]]]]]].]]]]]].]]]]
ENST00000627551	ENST00000359534	-17.6011	553	596	980	1016	GGGTGGTGGGTGGTGGGTGGTGGTGGGTGGTGGGTGATGGTGGT	[[[[[[[[[.....[[[[[......[[[[[[.[[[[.[[[.[[[	ACCCCAGCGCCAACTACCACGCCCTGTACCGCTACTT	]]]]]].]]]].]]]]]].]]]]]....]]]]]]]]]
ENST00000627551	ENST00000359534	-17.5237	519	569	1847	1890	GGGTGGTGGGTGGTAGGTGGTGGGTGATGGTGGTGGGTGGTGGGTGGTGGG	[[[[[[.[[[.[[.....[[.[[[[.[[...[[[[[[..[[[[[.[[[.[[	CCGGCTCCCCACCCCACCTTTGATGGCCTCTTCCCCCCTCACCC	]].]]].]]]]]]]]]]]....]].]]]]]].]]]]].]]]]]]
ENST00000627551	ENST00000359534	-17.4856	486	528	982	1016	GGGTGGTGGGTGGTGGTGGGTGGTGGTGGTGGTGGGTGGTGGG	[[[[[[[[[........[[[[[.[[[[[[[....[[[[.[[[[	CCCAGCGCCAACTACCACGCCCTGTACCGCTACTT	]]]].]]]].]]]]]]]]]]]]....]]]]]]]]]
ENST00000627551	ENST00000359534	-17.4795	892	940	980	1016	GGGTGGTGGGTGGTGGTGGATGGTGGTGGTGGTGGTGGGTGGTGGTGGT	[[[[[[[[[...[[[[.[[...[[[[[[[[.......[[[[.[[[.[[[	ACCCCAGCGCCAACTACCACGCCCTGTACCGCTACTT	]]]]]].]]]].]]]]]]]].]]]]]].]]]]]]]]]
ENST00000627551	ENST00000359534	-17.4638	972	1007	2808	2843	GGGTGGTGGGTGGTGGTGGTGGGTGCTGGTGGTGGT	[[[.[[[.[[[[[.[[.[[[[[[[...[[[[[.[[[	ACCTCACTGCCCGCCTTCCCCTCCCACCAGCCCCCT	]]]]]]]]]]]]]]]...]]...]]]]].]]].]]]
ENST00000627551	ENST00000359534	-17.4226	648	695	1731	1764	GGTGATGGTGGTGGGTGGTGGGTGGCGGTGGTGGTGGGTGGTGAGGGG	[[[[.[[[[[[.....[[[[[[...[[[.[[...........[[[[[[	CCCCTCCTCCTCCGAGTCCACCTTCACCAGCACT	]]]]]]..]].]]]..]]]]]].]]]]]].]]]]
ENST00000627551	ENST00000359534	-17.358	792	834	982	1016	GAGTGGTGGTGGGTGGTGGGTGATGGTGGTGGGTGGTGGTGGG	[[[[[[[[[[[......[[[.....[[[[[[[.[[[[[.[[[[	CCCAGCGCCAACTACCACGCCCTGTACCGCTACTT	]]]].]]]]].]]]]]]].]]]..]]]]]]]]]]]
ENST00000627551	ENST00000359534	-17.3333	752	801	980	1016	GGGTGGTGGGTGGTGGGTGATGGTGGTGGGTGATGGTGGCGAGTGGTGGT	[[[[[[[[[.....[[[.....[[[[[[[.......[[[[[..[[[.[[[	ACCCCAGCGCCAACTACCACGCCCTGTACCGCTACTT	]]]]]].]]]]].]]]]]]].]]]....]]]]]]]]]
ENST00000627551	ENST00000359534	-17.307	913	958	980	1015	GGTGGTGGTGGTGGTGGGTGGTGGTGGTGGTTGTGGTGGTGGTGGT	[[[[[[[[[[.....[[[.....[[[[[[[...[[[[[.[[[.[[[	ACCCCAGCGCCAACTACCACGCCCTGTACCGCTACT	]]]]]].]]]]].]]]]]]].]]]..]]]]]]]]]]
ENST00000627551	ENST00000359534	-17.3064	460	495	982	1016	GGGTGGTGGTGGGTGGTGGTGGTGGTGGGTGGTGGG	[[[[[[[[[[[[[[[.[[[[[[[....[[[[.[[[[	CCCAGCGCCAACTACCACGCCCTGTACCGCTACTT	]]]].]]]].]]]]]]]]]]]]...]]]]]]]]]]
ENST00000627551	ENST00000359534	-17.305	899	944	979	1016	GGGTGGTGGTGGATGGTGGTGGTGGTGGTGGGTGGTGGTGGTGGTT	[[[[[[[[[...[[[[.[[.....[[[[[[[.[[[[[.[[[.[[[[	AACCCCAGCGCCAACTACCACGCCCTGTACCGCTACTT	]]]]]]].]]]]].]]]]]]].]]]]]].]]]]]]]]]
ENST00000627551	ENST00000359534	-17.1994	407	433	2808	2836	TGGTGGGTGGTGGGTGGCGGTGGTGGT	[[[[[[[.[[.[[[[[[[[[[[[.[[[	ACCTCACTGCCCGCCTTCCCCTCCCACCA	]]]]]]]]]]].]]]]...]].]]]]]]]
ENST00000627551	ENST00000359534	-17.1532	504	545	1730	1764	GGTGGTGGTGGTGGTGGGTGGTGGGTGGTAGGTGGTGGGTGA	[[[[.[[[[[[.[[[[[[[....[[.[[.....[[.[[[.[[	TCCCCTCCTCCTCCGAGTCCACCTTCACCAGCACT	]]]]].]].]].]]..]]]]]]].]]]]]].]]]]
ENST00000627551	ENST00000359534	-17.027	541	579	1732	1764	GGTGATGGTGGTGGGTGGTGGGTGGTGGGTGGTGGTGGG	[[[[.[[[[[[.....[[[[[[[....[[.[[.[[.[[[	CCCTCCTCCTCCGAGTCCACCTTCACCAGCACT	]]].]].]].]]..]]]]]]].]]]]]].]]]]
ENST00000627551	ENST00000359534	-17.0017	494	528	1732	1764	GGTGGTGGTGGGTGGTGGTGGTGGTGGGTGGTGGG	[[[[.[[[[[[[.[[[[[...[[[.[[[.[[.[[[	CCCTCCTCCTCCGAGTCCACCTTCACCAGCACT	]]].]].]]]]]]...]]]]]]]]]]]].]]]]
ENST00000627551	ENST00000359534	-17.0003	952	1013	3433	3488	TGGTGGTGGGTGATGGTGGTGGGTGGTGGGTGGTGGTGGTGGGTGCTGGTGGTGGTATGTGT	[[[[[[[[[[.[[.[[[[[.[[[[[[.[[[[...[[[[[[.....[[[[[[[[......[[[	GCAAGTCATCAGAGCCGCTCAGCTCCGTTCACTCTCTGCCTTCTGCCCCACTACTG	]]].]]]]]]]].]]]]]]..]]]]...]]]]]].]]]]].]]...]]]]]]]]]]
ENST00000627551	ENST00000359534	-16.9595	963	1004	905	951	GATGGTGGTGGGTGGTGGGTGGTGGTGGTGGGTGCTGGTGGT	[[[[[[[[.[[.[[[[[[..[[.[[[[[[[[[.[[[.[[[[[	ACTACATCGAGGGCCTCTACTACTCCTTCATCACCATCTCCACCATC	]]]]]......]]].]]]]]]]]]]]....]]]]]]]].]]]]]]]]
ENST00000627551	ENST00000359534	-16.9505	610	664	1557	1600	TGGTGGTTGGGTGGTGGTGGTGGATGGTGGTGGTGGTGGGTGATGGTGGTGGGTG	[[[[[....[[[[.[[[....[[[[[[[[..[[[[[[[[..........[[[[[[	CGCCCAGGACTACCACCCACTCATCTTCCAGGACGCCAGCATCA	]]]]]]...]]]]]]]]]]].]]]]].]]]...]]]]..]]]]]
ENST00000627551	ENST00000359534	-16.9475	461	495	1732	1764	GGTGGTGGTGGGTGGTGGTGGTGGTGGGTGGTGGG	[[[[.[[[[[[[.[[[[[...[[[.[[[.[[.[[[	CCCTCCTCCTCCGAGTCCACCTTCACCAGCACT	]]].]].]]]]]]...]]]]]]]]]]]].]]]]
ENST00000627551	ENST00000359534	-16.9289	900	930	1732	1764	GGTGGTGGTGGATGGTGGTGGTGGTGGTGGG	[[[[.[[[[[[[.[[[[[.[[.[[.[[.[[[	CCCTCCTCCTCCGAGTCCACCTTCACCAGCACT	]]].]].]].]]....]]]]]]]]]]]].]]]]
ENST00000627551	ENST00000359534	-16.8868	696	726	1557	1586	TGGTAGTGGTGGTGGGTGGTGGTTGGTGGTG	[[[....[[.[[[[[[[[[[[[[[...[[[[	CGCCCAGGACTACCACCCACTCATCTTCCA	]]]]...]]]]]]]]]]]]]]...]].]]]
ENST00000627551	ENST00000359534	-16.8684	454	495	982	1015	GGTGGTGGGTGGTGGTGGGTGGTGGTGGTGGTGGGTGGTGGG	[[[[[[[[........[[[[.[[[[[[[[....[[[[.[[[[	CCCAGCGCCAACTACCACGCCCTGTACCGCTACT	]]]].]]]].]]]]]]]]]]]]....]]]]]]]]
ENST00000627551	ENST00000359534	-16.8641	430	474	1557	1586	TGGTGGGTGGTGAGGGGTGGTAGTGGTGGTGGGTGGTGGTGGGTG	[[[.....[[....[[[[[[..[[[[[[[[.........[[[[[[	CGCCCAGGACTACCACCCACTCATCTTCCA	]]]]]]..]]]]]]]]]]]]]]..]].]]]
ENST00000627551	ENST00000359534	-16.8554	533	579	982	1016	AGGTGGTGGGTGATGGTGGTGGGTGGTGGGTGGTGGGTGGTGGTGGG	[[[[[[[[[...[[[[.[[[..[[[[[[[........[[[[[.[[[[	CCCAGCGCCAACTACCACGCCCTGTACCGCTACTT	]]]].]]]]].]]]]]]]]]]]]]].]]]]]]]]]
ENST00000627551	ENST00000359534	-16.8271	893	960	3438	3487	GGTGGTGGGTGGTGGTGGATGGTGGTGGTGGTGGTGGGTGGTGGTGGTGGTTGTGGTGGTGGTGGTGG	[[[[[[[[..[[[[[........[[[[[....[[[[[[[[[........[[[[.[[[[[[..[[[[[[	TCATCAGAGCCGCTCAGCTCCGTTCACTCTCTGCCTTCTGCCCCACTACT	]]]]]]..]]]]]]]]]].]]]]]]]]]..]]]]]..]]]]]]]]]]]]]
ENST00000627551	ENST00000359534	-16.7913	519	562	982	1016	GGGTGGTGGGTGGTAGGTGGTGGGTGATGGTGGTGGGTGGTGGG	[[[[[[[[[............[[[[[.[[[[[[[.[[[[.[[[[	CCCAGCGCCAACTACCACGCCCTGTACCGCTACTT	]]]].]]]].]]]]]]]]]]]]....]]]]]]]]]
ENST00000627551	ENST00000359534	-16.7772	722	778	3433	3488	TGGTGGTGGATGGTGGTGGTTGGTGGTGGTGGGTGGTGGGTGGTGGGTGATGGTGGT	[[[[[[[[[..[[[[[.....[[[[[.[[[[[[[[[.[[[[[[[.[[[[[[....[[	GCAAGTCATCAGAGCCGCTCAGCTCCGTTCACTCTCTGCCTTCTGCCCCACTACTG	]]..]]]]]]...]]]]]]]....]]]]]]]]]..]]]]]..]]]]]]]]]]]]]]
ENST00000627551	ENST00000359534	-16.7648	411	447	980	1016	GGGTGGTGGGTGGCGGTGGTGGTGGGTGGTGAGGGGT	[[[[[[[[[..[[[[.[[[[[[[.[[[[....[[[[[	ACCCCAGCGCCAACTACCACGCCCTGTACCGCTACTT	]]]]]..]]]].]]]]]]]]]]].....]]]]]]]]]
ENST00000627551	ENST00000359534	-16.6724	684	730	981	1012	GGTGGTGAGGGGTGGTAGTGGTGGTGGGTGGTGGTTGGTGGTGGTGG	[[[[[[[.[[[[[[...............[[[[[[[[[[[.[[[.[[	CCCCAGCGCCAACTACCACGCCCTGTACCGCT	]]]]].]]]]]]]]]]].]]]]]].]]]]]]]
ENST00000627551	ENST00000359534	-16.6696	733	778	980	1015	GGTGGTGGTTGGTGGTGGTGGGTGGTGGGTGGTGGGTGATGGTGGT	[[[[[[[[[..........[[[[[...[[[[[[.[[[[.[[[.[[[	ACCCCAGCGCCAACTACCACGCCCTGTACCGCTACT	]]]]]].]]]].]]]]]].]]]]]...]]]]]]]]]
ENST00000627551	ENST00000359534	-16.6691	405	445	354	393	GGTGGTGGGTGGTGGGTGGCGGTGGTGGTGGGTGGTGAGGG	[[[[[[[[[[[[.[[[[[[.[[[.[.[[[[[[[...[[[[[	CCCTCTGCTCACCTCGGCCATCATCTTCTACCTGGCCATC	]]]]].]]]]]]].].]]].]]]]]].]]]]]]].]]]]]
ENST00000627551	ENST00000359534	-16.6639	560	599	982	1016	GGGTGGTGGGTGGTGGTGGGTGGTGGGTGATGGTGGTGGG	[[[[[[[[[...[[[[.[[[[[[[[[....[[[[[.[[[[	CCCAGCGCCAACTACCACGCCCTGTACCGCTACTT	]]]].]]]]].]]]]]]].]]]]]].]]]]]]]]]
ENST00000627551	ENST00000359534	-16.6585	477	521	1730	1764	GGTGGTGGTGGGTGGTGGGTGGTGGTGGGTGGTGGTGGTGGTGGG	[[[[.[[[[[[[.[[[[[[[.........[[[.[[.[[.[[.[[[	TCCCCTCCTCCTCCGAGTCCACCTTCACCAGCACT	]]]]].]].]].]]].]]]]]]]]]]]]]].]]]]
ENST00000627551	ENST00000359534	-16.6471	451	488	1730	1764	AGTGGTGGTGGGTGGTGGTGGGTGGTGGTGGTGGTGGG	[[[[.[[[[[[[.[[[[[....[[[.[[.[[.[[.[[[	TCCCCTCCTCCTCCGAGTCCACCTTCACCAGCACT	]]]]].]].]].]]]...]]]]]]]]]]]].]]]]
ENST00000627551	ENST00000359534	-16.6441	673	717	355	394	CGGTGGTGGTGGGTGGTGAGGGGTGGTAGTGGTGGTGGGTGGTGG	[[[[[[[...[[[[[[.[[[[[[[[[[......[[[[[[[[[.[[	CCTCTGCTCACCTCGGCCATCATCTTCTACCTGGCCATCG	]].]]]]]]]]]...]]]]]].]]]]]]]]]].]]]]]]]
ENST00000627551	ENST00000359534	-16.6043	577	620	982	1016	GGGTGGTGGGTGATGGTGGTGGGTGGTGGGTGGTGGTGGTTGGG	[[[[[[[[[...[[[[.[[[..[[[[[[[....[[[[.[[[[[[	CCCAGCGCCAACTACCACGCCCTGTACCGCTACTT	]]]]]]]]]].]]]]]]]]]]]]]].]]]]]]]]]
ENST00000627551	ENST00000359534	-16.5894	915	976	1557	1600	TGGTGGTGGTGGTGGGTGGTGGTGGTGGTTGTGGTGGTGGTGGTGGGTGATGGTGGTGGGTG	[[[[[.[[[[[.[[[[.......[[[[......[[[..[[[[[[[[..........[[[[[[	CGCCCAGGACTACCACCCACTCATCTTCCAGGACGCCAGCATCA	]]]]]]...]]]]]]]]]]].]]]].]]]]...]]]]].]]]]]
ENST00000627551	ENST00000359534	-16.5582	638	687	3541	3588	GGTGGTGGTGGGTGATGGTGGTGGGTGGTGGGTGGCGGTGGTGGTGGGTG	[[[[[[[[[..[[[[....[[[.[[....[[[[[[.[[[[..[[[[.[[[	CACGTGCCCACACCCCCACTTCTCTAGCCGTTTGCAGAGGCCGCCACC	]]].]]]]..]]]].]]]]]]..]].]]]..]]]]....]]]]]]]]]
ENST00000627551	ENST00000359534	-16.5498	822	871	982	1016	GGGTGGTGGTGGGTGATGATGGTGGGTGGTGGTGGGTGGTGGGTGGTGGG	[[[[[[[[[[[............[[[[[......[[[[[[.[[[[.[[[[	CCCAGCGCCAACTACCACGCCCTGTACCGCTACTT	]]]].]]]].]]]]]].]]]]]..]]]]]]]]]]]
ENST00000627551	ENST00000359534	-16.5212	654	698	355	393	GGTGGTGGGTGGTGGGTGGCGGTGGTGGTGGGTGGTGAGGGGTGG	[[[[[[....[[[[[[....[[[[[[[[[.[[.[[[[[[.[[.[[	CCTCTGCTCACCTCGGCCATCATCTTCTACCTGGCCATC	]].]].]]]]]]]].]]]]]]]]].]]]]]]..]]]]]]
ENST00000627551	ENST00000359534	-16.4875	510	555	982	1015	GGTGGTGGTGGGTGGTGGGTGGTAGGTGGTGGGTGATGGTGGTGGG	[[[[[[[[[[......[[[......[[[[[[[....[[[[[.[[[[	CCCAGCGCCAACTACCACGCCCTGTACCGCTACT	]]]].]]]]].]]]]]]].]]]..]]]]]]]]]]
ENST00000627551	ENST00000359534	-16.4843	947	988	980	1015	GGTGGTGGTGGTGGGTGATGGTGGTGGGTGGTGGGTGGTGGT	[[[[[[[[[...[[[.....[[[[[[[.[[[[[..[[[.[[[	ACCCCAGCGCCAACTACCACGCCCTGTACCGCTACT	]]]]]].]]]]].]]]]]]].]]]...]]]]]]]]]
ENST00000627551	ENST00000359534	-16.4743	590	632	3438	3488	TGGTGGTGGGTGGTGGGTGGTGGTGGTTGGGTGGTGGTGGTGG	[[[[[[[[[[.[[[[[[.[[[[[.[[[[[[[[[[[..[[[[[[	TCATCAGAGCCGCTCAGCTCCGTTCACTCTCTGCCTTCTGCCCCACTACTG	]]]]]]..]]]]]]]]]]]....]]]]].]]]]]]......]]]]]]]]]]
ENST00000627551	ENST00000359534	-16.4414	882	901	1847	1865	GGGTGGTGGTGGGTGGTGGG	[[[[[[.[[[[[[.[[[.[[	CCGGCTCCCCACCCCACCT	]].]]].]]]]]]]]]]]]
ENST00000627551	ENST00000359534	-16.4309	845	864	1847	1865	GGGTGGTGGTGGGTGGTGGG	[[[[[[.[[[[[[.[[[.[[	CCGGCTCCCCACCCCACCT	]].]]].]]]]]]]]]]]]
ENST00000627551	ENST00000359534	-16.4296	533	576	980	1016	AGGTGGTGGGTGATGGTGGTGGGTGGTGGGTGGTGGGTGGTGGT	[[[[[[[[[...[[[[.[[[..[[[[[[[.[[[[[..[[[.[[[	ACCCCAGCGCCAACTACCACGCCCTGTACCGCTACTT	]]]]]].]]]]].]]]]]]]]]]]]]].]]]]]]]]]
ENST00000627551	ENST00000359534	-16.4139	846	884	1732	1764	GGTGGTGGTGGGTGGTGGGTGGTGGGTGATGGTGGTGGG	[[[[.[[[[[......[[[[[[..[[....[[.[[.[[[	CCCTCCTCCTCCGAGTCCACCTTCACCAGCACT	]]].]].]].]]....]]]]]].]]]]].]]]]
ENST00000627551	ENST00000359534	-16.4018	605	652	1730	1764	GGTGGTGGTGGTTGGGTGGTGGTGGTGGATGGTGGTGGTGGTGGGTGA	[[[[.[[[[[[............[[[[[[[...[[.[[.[[.[[[.[[	TCCCCTCCTCCTCCGAGTCCACCTTCACCAGCACT	]]]]].]].]].]]..]]]]]]].]]]]]].]]]]
ENST00000627551	ENST00000359534	-16.3377	713	754	1732	1764	GGTGGTTGGTGGTGGTGGATGGTGGTGGTTGGTGGTGGTGGG	[[[.[[[[[[[[.[[[[[[[.....[[[.....[[.[[.[[[	CCCTCCTCCTCCGAGTCCACCTTCACCAGCACT	]]].]].]].]]].]]]]]]].]]]]]]]]]]]
ENST00000627551	ENST00000359534	-16.3363	802	848	980	1016	GGGTGGTGGGTGATGGTGGTGGGTGGTGGTGGGTGATGATGGTGGGT	[[[[[[[[[...[[[[.[[[..[[[[[[[[.[[[[......[.[[[[	ACCCCAGCGCCAACTACCACGCCCTGTACCGCTACTT	]]]]]..]]]].]]]]]]]]]]]]]]].]]]]]]]]]
ENST00000627551	ENST00000359534	-16.3308	629	656	3501	3523	GTGGATGGTGGTGGTGGTGGGTGATGGT	[[[.....[[[.[[.[[[[[[[..[[[[	GCCAGAGCCCACCTCCCCAACAT	]]]]..]]]]]]].]]]]].]]]
ENST00000627551	ENST00000359534	-16.3071	857	878	3501	3523	GTGGTGGGTGGTGGGTGATGGT	[[[..[[[.[[[[[[[..[[[[	GCCAGAGCCCACCTCCCCAACAT	]]]]..]]]]]]].]]]...]]]
ENST00000627551	ENST00000359534	-16.2982	405	463	3433	3487	GGTGGTGGGTGGTGGGTGGCGGTGGTGGTGGGTGGTGAGGGGTGGTAGTGGTGGTGGGT	[[[[[[[[..[[[[[[.[[[[[....[[[[[[[[[.[..[[[[[[[..[[[[[[[..[[	GCAAGTCATCAGAGCCGCTCAGCTCCGTTCACTCTCTGCCTTCTGCCCCACTACT	]]..]]]]]]]..]]]]]]]..].]]]]]]]]]..]]]]].]]]]]]]]]]]]]]
ENST00000627551	ENST00000359534	-16.2981	410	448	1557	1586	TGGGTGGTGGGTGGCGGTGGTGGTGGGTGGTGAGGGGTG	[[[[.[[[[[[[[..[[[[[[[[[..........[[[[[	CGCCCAGGACTACCACCCACTCATCTTCCA	]]]]]...]]]]]]]]]]]]]]]]].]]]]
ENST00000627551	ENST00000359534	-16.2926	825	902	3433	3488	TGGTGGTGGGTGATGATGGTGGGTGGTGGTGGGTGGTGGGTGGTGGGTGATGGTGGTGGGTGGTGGTGGGTGGTGGGT	[[[[[[[[[........[[[[[[....[[[[[[.[[[[[[[[[...........[.[[[[[[[[....[[[[[[..[[	GCAAGTCATCAGAGCCGCTCAGCTCCGTTCACTCTCTGCCTTCTGCCCCACTACTG	]]..]]]]]]...]]]]]]]].].]]]]]]]]].]]]]]].]]]]]]]]]]]]]]]
ENST00000627551	ENST00000359534	-16.2921	960	994	1732	1764	GGTGATGGTGGTGGGTGGTGGGTGGTGGTGGTGGG	[[[[.[[[[[[.[[[[[[....[[[.[[.[[.[[[	CCCTCCTCCTCCGAGTCCACCTTCACCAGCACT	]]].]].]].]]]...]]]]]]]]]]]].]]]]
ENST00000627551	ENST00000359534	-16.2839	740	760	3502	3521	GTTGGTGGTGGTGGGTGGTGG	[[[[[.[[.[[[[[[[..[[[	CCAGAGCCCACCTCCCCAAC	]]]..]]]]]]].]]]]]]]
ENST00000627551	ENST00000359534	-16.2779	572	593	3501	3523	GTGGTGGGTGGTGGGTGATGGT	[[[..[[[.[[[[[[[..[[[[	GCCAGAGCCCACCTCCCCAACAT	]]]]..]]]]]]].]]]...]]]
ENST00000627551	ENST00000359534	-16.2743	863	894	1732	1764	GGTGGTGGGTGATGGTGGTGGGTGGTGGTGGG	[[[[...[[[[[.[[[[[..[[.[[.[[.[[[	CCCTCCTCCTCCGAGTCCACCTTCACCAGCACT	]]].]].]].]]....]]]]].]]]]]..]]]]
ENST00000627551	ENST00000359534	-16.2709	883	923	1731	1764	GGTGGTGGTGGGTGGTGGGTGGTGGTGGATGGTGGTGGTGG	[[[[.[[[[[[[.[[[[[[[.....[[[[.[[.[[.[[.[[	CCCCTCCTCCTCCGAGTCCACCTTCACCAGCACT	]]]].]].]]]]]].]]]]]]]]]]]]]].]]]]
ENST00000627551	ENST00000359534	-16.2707	464	505	982	1015	GGTGGTGGGTGGTGGTGGTGGTGGGTGGTGGGTGGTGGTGGG	[[[[[[[[......[[[[.[[[..[[[[[[[.[[[[[.[[[[	CCCAGCGCCAACTACCACGCCCTGTACCGCTACT	]]]].]]]]].]]]]]]]]]]]]]].]]]]]]]]
ENST00000627551	ENST00000359534	-16.2259	754	775	3501	3523	GTGGTGGGTGGTGGGTGATGGT	[[[..[[[.[[[[[[[..[[[[	GCCAGAGCCCACCTCCCCAACAT	]]]]..]]]]]]].]]]...]]]
ENST00000627551	ENST00000359534	-16.2229	797	818	3501	3523	GTGGTGGGTGGTGGGTGATGGT	[[[..[[[.[[[[[[[..[[[[	GCCAGAGCCCACCTCCCCAACAT	]]]]..]]]]]]].]]]...]]]
ENST00000627551	ENST00000359534	-16.2057	833	874	1730	1764	GGTGATGATGGTGGGTGGTGGTGGGTGGTGGGTGGTGGGTGA	[[[[....[[[[[[[.[[[[[..[[.[[.....[[.[[[.[[	TCCCCTCCTCCTCCGAGTCCACCTTCACCAGCACT	]]]]].]].]].]]....]]]]]]]]]]]].]]]]
ENST00000627551	ENST00000359534	-16.2012	914	937	3501	3523	GTGGTGGTGGTGGTGGGTGGTGGT	[[[.[[[.[[.[[[[[[[..[[[[	GCCAGAGCCCACCTCCCCAACAT	]]]]..]]]]]]].]]]]].]]]
ENST00000627551	ENST00000359534	-16.175	555	576	3501	3523	GTGGTGGGTGGTGGGTGGTGGT	[[[..[[[.[[[[[[[..[[[[	GCCAGAGCCCACCTCCCCAACAT	]]]]..]]]]]]].]]]...]]]
ENST00000627551	ENST00000359534	-16.1678	625	668	2809	2843	GGTGGTGGATGGTGGTGGTGGTGGGTGATGGTGGTGGGTGGTGG	[[.[[.[[.......[[[[[[.[[[.[[.[[[[[..[[[[[.[[	CCTCACTGCCCGCCTTCCCCTCCCACCAGCCCCCT	]]]]]]]..]]]]].]].]]].]]]]]].]]]]]]
ENST00000627551	ENST00000359534	-16.1577	585	620	1732	1764	GGTGATGGTGGTGGGTGGTGGGTGGTGGTGGTTGGG	[[[[.[[[[[[.[[[[[[..[[.[[.[[.....[[[	CCCTCCTCCTCCGAGTCCACCTTCACCAGCACT	]]].]].]].]]....]]]]]]]]]]]].]]]]
ENST00000627551	ENST00000359534	-16.1374	481	502	3501	3523	GTGGTGGGTGGTGGGTGGTGGT	[[[..[[[.[[[[[[[..[[[[	GCCAGAGCCCACCTCCCCAACAT	]]]]..]]]]]]].]]]...]]]
ENST00000627551	ENST00000359534	-16.1338	887	908	3501	3523	GTGGTGGGTGGTGGGTGGTGGT	[[[..[[[.[[[[[[[..[[[[	GCCAGAGCCCACCTCCCCAACAT	]]]]..]]]]]]].]]]...]]]
ENST00000627551	ENST00000359534	-16.1186	592	613	3501	3523	GTGGTGGGTGGTGGGTGGTGGT	[[[..[[[.[[[[[[[..[[[[	GCCAGAGCCCACCTCCCCAACAT	]]]]..]]]]]]].]]]...]]]
ENST00000627551	ENST00000359534	-16.0841	510	555	1730	1764	GGTGGTGGTGGGTGGTGGGTGGTAGGTGGTGGGTGATGGTGGTGGG	[[[[.[[[[[......[[[[[[..[[.[[........[[.[[.[[[	TCCCCTCCTCCTCCGAGTCCACCTTCACCAGCACT	]]]]].]].]].]]....]]]]]].]]]]].]]]]
ENST00000627551	ENST00000359534	-16.0539	803	837	1730	1764	GGTGGTGGGTGATGGTGGTGGGTGGTGGTGGGTGA	[[[[...[[[[[.[[[[[..[[.[[.[[.[[[.[[	TCCCCTCCTCCTCCGAGTCCACCTTCACCAGCACT	]]]]].]].]].]]....]]]]].]]]]]..]]]]
ENST00000627551	ENST00000359534	-16.0297	504	548	355	393	GGTGGTGGTGGTGGTGGGTGGTGGGTGGTAGGTGGTGGGTGATGG	[[[[[[...[[[[[.[[[[[[[[[.[[......[[[[[[[[..[[	CCTCTGCTCACCTCGGCCATCATCTTCTACCTGGCCATC	]]..]]]]]]]].]].]]]]]]]]].]]]]]..]]]]]]
ENST00000627551	ENST00000359534	-16.0286	952	995	32	82	TGGTGGTGGGTGATGGTGGTGGGTGGTGGGTGGTGGTGGTGGGT	[[[..[[[[[[[..[[.[[[[[[.[[.[[[...[[[[..[[[[[	GCCCAGAGTCAAGTCCTGTGTTCTTCCCGCTCCTTACGCATCCGCGGTCCA	]]]]]..]]]]...]]].....]].]]]]]]]].....]]]]]]]...]]]
ENST00000627551	ENST00000359534	-16.0108	945	968	3501	3523	GTGGTGGTGGTGGTGGGTGATGGT	[[[.[[[.[[.[[[[[[[..[[[[	GCCAGAGCCCACCTCCCCAACAT	]]]]..]]]]]]].]]]]].]]]
ENST00000627551	ENST00000359534	-16.0025	849	894	982	1015	GGTGGTGGGTGGTGGGTGGTGGGTGATGGTGGTGGGTGGTGGTGGG	[[[[[[[[............[[[.....[[[[[[[.[[[[[.[[[[	CCCAGCGCCAACTACCACGCCCTGTACCGCTACT	]]]].]]]]].]]]]]]].]]]....]]]]]]]]
