# Supplementary material for: Identification of mitochondrial permeability transition-related lncRNAs as quantitative biomarkers for the prognosis and therapy of breast cancer
Source: Front Genet. 2025 Mar 26;16:1510154. doi: 10.3389/fgene.2025.1510154 (PMC11979797; doi:10.3389/fgene.2025.1510154)
Supplement: Supplementary file 1 [file DataSheet1.zip › supplementary material/RNA base-pairing/RIblast-ENST00000627551-ENST00000425894.txt]

query_id	target_id	energy	query_left	query_right	target_left	target_right	query_seq	query_str	target_seq	target_str
ENST00000627551	ENST00000425894	-20.4663	604	634	110	138	GGGTGGTGGTGGTTGGGTGGTGGTGGTGGAT	[[[[[[[[[[[[..[[[[[[.[[[...[[[[	ATCCTGACCCCGTCCCTCTGCCACCACCC	]]]]..]]]]]]]]]..]]]]]]]]]]]]
ENST00000627551	ENST00000425894	-19.8971	503	529	110	138	GGGTGGTGGTGGTGGTGGGTGGTGGGT	[[[[[[[[[[[[.[[.[[[[...[[[[	ATCCTGACCCCGTCCCTCTGCCACCACCC	]]]]..]]]]....]].]]]]]]]]]]]]
ENST00000627551	ENST00000425894	-19.8436	470	496	110	138	GGGTGGTGGTGGTGGTGGGTGGTGGGT	[[[[[[[[[[[[.[[.[[[[...[[[[	ATCCTGACCCCGTCCCTCTGCCACCACCC	]]]]..]]]]....]].]]]]]]]]]]]]
ENST00000627551	ENST00000425894	-19.6391	616	650	110	140	TTGGGTGGTGGTGGTGGATGGTGGTGGTGGTGGGT	[[[[[[[[[[[[[[.[[..[[[[[.[[[...[[[[	ATCCTGACCCCGTCCCTCTGCCACCACCCGA	]]]]..]]]]]]]]]].]]]]]]]]]]]]]]
ENST00000627551	ENST00000425894	-19.5655	474	506	110	137	GGTGGTGGTGGTGGGTGGTGGGTGGTGGTGGGT	[[[[[[[[[[[.[[[....[[[[......[[[[	ATCCTGACCCCGTCCCTCTGCCACCACC	]]]]..]]]]...]]].]]]]]]]]]]]
ENST00000627551	ENST00000425894	-19.2404	899	931	110	138	GGGTGGTGGTGGATGGTGGTGGTGGTGGTGGGT	[[[[[[[[[[[[[.[[....[[.[[[...[[[[	ATCCTGACCCCGTCCCTCTGCCACCACCC	]]]]..]]]]]..]].]]]]]]]]]]]]]
ENST00000627551	ENST00000425894	-19.1054	493	522	110	138	GGGTGGTGGTGGGTGGTGGTGGTGGTGGGT	[[[[[[[[[[[[[.[[....[[.[[.[[[[	ATCCTGACCCCGTCCCTCTGCCACCACCC	]]]]...]]]]..]].]]]]]]]]]]]]]
ENST00000627551	ENST00000425894	-19.0661	460	489	110	138	GGGTGGTGGTGGGTGGTGGTGGTGGTGGGT	[[[[[[[[[[[[[.[[....[[.[[.[[[[	ATCCTGACCCCGTCCCTCTGCCACCACCC	]]]]...]]]]..]].]]]]]]]]]]]]]
ENST00000627551	ENST00000425894	-19.0499	507	535	112	137	GGTGGTGGTGGTGGGTGGTGGGTGGTAGG	[[[[[[[[[[[.[[[....[[[[...[[[	CCTGACCCCGTCCCTCTGCCACCACC	]]].]]]]...]]].]]]]]]]]]]]
ENST00000627551	ENST00000425894	-18.9815	822	858	110	138	GGGTGGTGGTGGGTGATGATGGTGGGTGGTGGTGGGT	[[[[[[[[[[[[[..........[[[[[[.[[.[[[[	ATCCTGACCCCGTCCCTCTGCCACCACCC	]]]]...]]]]]]]].]]]]]]]]]]]]]
ENST00000627551	ENST00000425894	-18.8765	882	912	110	138	GGGTGGTGGTGGGTGGTGGGTGGTGGTGGAT	[[[[[[[[[[[[[.[[..[[.[[[...[[[[	ATCCTGACCCCGTCCCTCTGCCACCACCC	]]]]..]]]]]..]].]]]]]]]]]]]]]
ENST00000627551	ENST00000425894	-18.8182	553	587	110	138	GGGTGGTGGGTGGTGGGTGGTGGTGGGTGGTGGGT	[[[[[[[[[.[[[.[[[.......[[[[...[[[[	ATCCTGACCCCGTCCCTCTGCCACCACCC	]]]]..]]]]...]]].]]]]]]]]]]]]
ENST00000627551	ENST00000425894	-18.6334	845	872	110	138	GGGTGGTGGTGGGTGGTGGGTGGTGGGT	[[[[[[[[[[[[[.[[..[[.[[.[[[[	ATCCTGACCCCGTCCCTCTGCCACCACCC	]]]]...]]]]..]].]]]]]]]]]]]]]
ENST00000627551	ENST00000425894	-18.5586	947	975	110	137	GGTGGTGGTGGTGGGTGATGGTGGTGGGT	[[[[[[[[[[[.[[[....[[.[[.[[[[	ATCCTGACCCCGTCCCTCTGCCACCACC	]]]]...]]]]..]]].]]]]]]]]]]]
ENST00000627551	ENST00000425894	-18.4894	635	663	110	137	GGTGGTGGTGGTGGGTGATGGTGGTGGGT	[[[[[[[[[[[.[[[....[[.[[.[[[[	ATCCTGACCCCGTCCCTCTGCCACCACC	]]]]...]]]]..]]].]]]]]]]]]]]
ENST00000627551	ENST00000425894	-18.408	526	556	110	138	GGGTGGTAGGTGGTGGGTGATGGTGGTGGGT	[[[[[[[.[[[[[.[[[....[[.[[.[[[[	ATCCTGACCCCGTCCCTCTGCCACCACCC	]]]]...]]]]..]]].]]]]]]]]]]]]
ENST00000627551	ENST00000425894	-18.3763	882	918	116	138	GGGTGGTGGTGGGTGGTGGGTGGTGGTGGATGGTGGT	[[[[[[[[[[[[[..............[[[[[[.[[[	ACCCCGTCCCTCTGCCACCACCC	]]]]]]]]].]]]]]]]]]]]]]
ENST00000627551	ENST00000425894	-18.3502	591	620	112	137	GGTGGTGGGTGGTGGGTGGTGGTGGTTGGG	[[[[[[[.[[[[.[[[....[[.[[[[[[[	CCTGACCCCGTCCCTCTGCCACCACC	]]]]]]]]]..]]].]]]]]]]]]]]
ENST00000627551	ENST00000425894	-18.2938	928	962	110	138	GGGTGGTGGTGGTGGTTGTGGTGGTGGTGGTGGGT	[[[[[[[[[[[[.[[.....[[[[.[[[...[[[[	ATCCTGACCCCGTCCCTCTGCCACCACCC	]]]]..]]]]]]].]].]]]]]]]]]]]]
ENST00000627551	ENST00000425894	-18.2644	979	1004	116	138	GGGTGGTGGTGGTGGGTGCTGGTGGT	[[[[[[[[[[[[.[[[....[[.[[[	ACCCCGTCCCTCTGCCACCACCC	]]]]]..]]].]]]]]]]]]]]]
ENST00000627551	ENST00000425894	-18.1986	752	782	110	138	GGGTGGTGGGTGGTGGGTGATGGTGGTGGGT	[[[[[[[[[.[[[.[[[....[[.[[.[[[[	ATCCTGACCCCGTCCCTCTGCCACCACCC	]]]]...]]]]..]]].]]]]]]]]]]]]
ENST00000627551	ENST00000425894	-17.8031	916	940	116	137	GGTGGTGGTGGTGGGTGGTGGTGGT	[[[[[[[[[[[.[[[....[[.[[[	ACCCCGTCCCTCTGCCACCACC	]]]]]..]]].]]]]]]]]]]]
ENST00000627551	ENST00000425894	-17.7555	540	570	110	138	GGGTGATGGTGGTGGGTGGTGGGTGGTGGGT	[[[[[.[[[[[[.[[[....[[[[...[[[[	ATCCTGACCCCGTCCCTCTGCCACCACCC	]]]]..]]]]...]]].]]]]]].]]]]]
ENST00000627551	ENST00000425894	-17.6928	597	620	112	138	GGGTGGTGGGTGGTGGTGGTTGGG	[[[[[[[[[..[[.[[.[[[[[[[	CCTGACCCCGTCCCTCTGCCACCACCC	]]]]]]]]]...]]....]]]]]]]]]
ENST00000627551	ENST00000425894	-17.6853	422	447	116	137	GGCGGTGGTGGTGGGTGGTGAGGGGT	[[.[[[[[[[[.[[[......[[[[[	ACCCCGTCCCTCTGCCACCACC	]]]]]..]]].]]]]]]]].]]
ENST00000627551	ENST00000425894	-17.5424	667	696	110	138	GGGTGGCGGTGGTGGTGGGTGGTGAGGGGT	[[[[[[.[[[[[.[[.[[[[.....[[[[[	ATCCTGACCCCGTCCCTCTGCCACCACCC	]]]]].]]]]....]].]]]]].]]]]]]
ENST00000627551	ENST00000425894	-17.5262	739	769	110	138	GGTTGGTGGTGGTGGGTGGTGGGTGGTGGGT	[[.[[[[[[[[[.[[[....[[[[...[[[[	ATCCTGACCCCGTCCCTCTGCCACCACCC	]]]]..]]]]...]]].]]]]]]]]].]]
ENST00000627551	ENST00000425894	-17.1239	709	738	116	138	GGGTGGTGGTTGGTGGTGGTGGATGGTGGT	[[[[[[[[[[.......[[.[[[[[[.[[[	ACCCCGTCCCTCTGCCACCACCC	]]]]]]]]].]].]]]]]]]]]]
ENST00000627551	ENST00000425894	-16.9052	720	748	110	137	GGTGGTGGTGGATGGTGGTGGTTGGTGGT	[[[[[[[[[[[[.[[[[[.[[[[[[.[[[	ATCCTGACCCCGTCCCTCTGCCACCACC	]]]]]]]]]]]].]].]]]]]]]]]]]]
ENST00000627551	ENST00000425894	-16.7638	868	902	110	139	TGGGTGATGGTGGTGGGTGGTGGTGGGTGGTGGGT	[[[[[[.[[[[[[.[[[.......[[[[...[[[[	ATCCTGACCCCGTCCCTCTGCCACCACCCG	]]]]..]]]]...]]].]]]]]].]]]]]]
ENST00000627551	ENST00000425894	-16.5253	584	607	116	138	GGGTGATGGTGGTGGGTGGTGGGT	[[[[[.[[[[[[.[[[....[[[[	ACCCCGTCCCTCTGCCACCACCC	]]]]...]]].]]]]]].]]]]]
ENST00000627551	ENST00000425894	-16.5043	809	835	110	138	GGGTGATGGTGGTGGGTGGTGGTGGGT	[[[[[.[[[[[[.[[[[[[.[[.[[[[	ATCCTGACCCCGTCCCTCTGCCACCACCC	]]]]...]]]]].]]].]]]]]].]]]]]
ENST00000627551	ENST00000425894	-16.4544	510	543	110	137	GGTGGTGGTGGGTGGTGGGTGGTAGGTGGTGGGT	[[[[[[[[[[[[.[[..[[.[[[.......[[[[	ATCCTGACCCCGTCCCTCTGCCACCACC	]]]]..]]]]]..]].]]]]]]]]]]]]
ENST00000627551	ENST00000425894	-16.395	647	670	116	138	GGGTGATGGTGGTGGGTGGTGGGT	[[[[[.[[[[[[.[[[....[[[[	ACCCCGTCCCTCTGCCACCACCC	]]]]...]]].]]]]]].]]]]]
ENST00000627551	ENST00000425894	-16.3566	959	982	116	138	GGGTGATGGTGGTGGGTGGTGGGT	[[[[[.[[[[[[.[[[....[[[[	ACCCCGTCCCTCTGCCACCACCC	]]]]...]]].]]]]]].]]]]]
ENST00000627551	ENST00000425894	-16.0951	693	725	110	138	GGGTGGTAGTGGTGGTGGGTGGTGGTTGGTGGT	[[[[[[[.[[[[.[[..[[[[[.[[[[[[.[[[	ATCCTGACCCCGTCCCTCTGCCACCACCC	]]]]]]]]]]]]]]]].]]]].]]]]]]]
