# Supplementary material for: Identification of mitochondrial permeability transition-related lncRNAs as quantitative biomarkers for the prognosis and therapy of breast cancer
Source: Front Genet. 2025 Mar 26;16:1510154. doi: 10.3389/fgene.2025.1510154 (PMC11979797; doi:10.3389/fgene.2025.1510154)
Supplement: Supplementary file 2 [file DataSheet2.zip › raw data.txt]

Data Availability Statement: Codes and raw data are available at Zenodo, DOI:
https://doi.org/10.5281/zenodo.13118445
